# Supplementary material for: Carbon dioxide capture from air leading to bis­[N-(5-methyl-1H-pyrazol-3-yl-κN 2)carbamato-κO]copper(II) tetra­hydrate
Source: Acta Crystallogr E Crystallogr Commun. 2023 Oct 5;79(Pt 11):988–92. doi: 10.1107/S2056989023008575 (PMC10626953; doi:10.1107/S2056989023008575)
Supplement: Supplementary file 1 [file e-79-00988-sup1.cif]

##############################################################################
#                                                                            #
# This CIF contains the data in a paper accepted for publication in          #
# Acta Crystallographica Section E. It conforms to the requirements of       #
# Notes for Authors for Acta Crystallographica Section E, and has been       #
# peer reviewed under the auspices of the IUCr Commission on Journals.       #
#                                                                            #
# Full details of the Crystallographic Information File format               #
# are given in the paper "The Crystallographic Information File (CIF):       #
# a New Standard Archive File for Crystallography" by S. R. Hall, F. H.      #
# Allen and I. D. Brown [Acta Cryst. (1991), A47, 655-685].                  #
#                                                                            #
# The current version of the core CIF dictionary is obtainable from          #
# ftp://ftp.iucr.org/pub/cif_core.dic.                                       #
#                                                                            #
# Software is freely available for graphical display of the structure(s)     #
# in this CIF. For information consult the CIF software page                 #
# http://www.iucr.org/resources/cif/software.                                #
#                                                                            #
# This file may be used for bona fide research purposes within the           #
# scientific community so long as proper attribution is given to the journal # 
# article from which it was obtained.                                        #
#                                                                            #
##############################################################################
data_I
_audit_creation_method
;
Olex2 1.5
(compiled 2023.08.24 svn.re1ec1418 for OlexSys, GUI svn.r6817)
;
_journal_date_recd_electronic     2023-09-18
_journal_date_accepted     2023-09-28
_journal_name_full     'Acta Crystallographica, Section E'
_journal_year     2023
_journal_volume     79
_journal_issue     11
_journal_page_first     0
_journal_page_last     0
_journal_paper_category     GM
_journal_paper_doi     10.1107/S2056989023008575
_journal_coeditor_code     TX2076
_publ_contact_author_name     'Valerii Y. Sirenko'
_publ_contact_author_address
;
Department of Chemistry, Taras Shevchenko National University of Kyiv, Volodymyrska str. 64/13, 01601 Kyiv, Ukraine
;
_publ_contact_author_email     'valerii_sirenko@knu.ua'
_publ_contact_author_fax     ?
_publ_contact_author_phone     ?
_publ_section_title
;\
Carbon dioxide capture from air leading to
bis[<i>N</i>-(5-methyl-1<i>H</i>-pyrazol-3-yl-\k<i>N</i>^2^)carbamato-\
\k<i>O</i>]copper(II) tetrahydrate
;
loop_
    _publ_author_name
    _publ_author_footnote
    _publ_author_address
    'Sirenko, Valerii Y.' .
;
Department of Chemistry, Taras Shevchenko National University of Kyiv,
Volodymyrska str. 64/13, 01601 Kyiv,
Ukraine
;
    'Kuzevanova, Iryna S.' .
;
Department of General and Inorganic Chemistry,
National Technical University of Ukraine \
"Igor Sikorsky Kyiv Polytechnic Institute", Peremogy Pr. 37,
03056 Kyiv,
Ukraine
Innovation Development Center ABN, Pirogov str. 2/37, 01030 Kyiv,
Ukraine
;
    'Vynohradov, Oleksandr S.' .
;
Department of Chemistry, Taras Shevchenko National University of Kyiv,
Volodymyrska str. 64/13, 01601 Kyiv,
Ukraine
;
    'Naumova, Dina D.' .
;
Department of Chemistry, Taras Shevchenko National University of Kyiv,
Volodymyrska str. 64/13, 01601 Kyiv,
Ukraine
;
    'Shova, Sergiu' .
;
Department of Inorganic polymers,
"Petru Poni" Institute of Macromolecular Chemistry, Aleea Gr. Ghica, Voda 41A,
700487 Iasi,
Romania
;
_publ_section_synopsis
;
A mononuclear square-planar Cu^II^ complex was synthesized by reacting
5-methyl-3-pyrazolamine and copper(II) acetate in water under ambient
conditions. Diethanolamine was added to facilitate carbon dioxide adsorption,
creating an alkaline environment. Structural analysis revealed that the
complex crystallizes in the <i>P</i>2~1~/<i>c</i> space group of the
monoclinic crystal system, with the central copper(II) atom in a square-planar
coordination environment N~2~O~2~. Co-crystallized water molecules are
present, forming O---H...O hydrogen bonds with the Cu^II^ mononuclear complex.
Hirshfeld surface analysis highlighted the importance of various interactions,
including H...O/O...H, H...C/C...H, and H...N/N...H, in providing crystal
structure packing.
;
_chemical_name_systematic
;\
Bis[<i>N</i>-(5-methyl-1<i>H</i>-pyrazol-3-yl-\k<i>N</i>^2^)carbamato-\
\k<i>O</i>]copper(II) tetrahydrate
;
_chemical_name_common     ?
_chemical_formula_moiety     'C10 H12 Cu N6 O4, 4(H2 O)'
_chemical_formula_sum     'C10 H20 Cu N6 O8'
_chemical_formula_iupac     '[Cu (C5 H6 N3 O2)2], 4H2 O'
_chemical_formula_weight     415.86
_chemical_melting_point     ?
_space_group_crystal_system     monoclinic
_space_group_name_H-M_alt     'P 1 21/c 1'
_space_group_name_Hall     '-P 2ybc'
loop_
    _space_group_symop_operation_xyz
    'x, y, z'
    '-x, y+1/2, -z+1/2'
    '-x, -y, -z'
    'x, -y-1/2, z-1/2'
_cell_length_a     8.4623(2)
_cell_length_b     5.64870(16)
_cell_length_c     17.4536(4)
_cell_angle_alpha     90
_cell_angle_beta     98.786(2)
_cell_angle_gamma     90
_cell_volume     824.51(4)
_cell_formula_units_Z     2
_cell_measurement_reflns_used     2285
_cell_measurement_theta_min     5.1080
_cell_measurement_theta_max     72.2760
_cell_measurement_temperature     199.99(11)
_exptl_crystal_description     block
_exptl_crystal_colour     'clear light violet'
_exptl_crystal_size_max     0.15
_exptl_crystal_size_mid     0.15
_exptl_crystal_size_min     0.15
_exptl_crystal_density_diffrn     1.675
_exptl_crystal_density_meas     ?
_exptl_crystal_density_method     ?
_exptl_crystal_F_000     430
_exptl_absorpt_coefficient_mu     2.390
_exptl_absorpt_correction_type     multi-scan
_exptl_absorpt_process_details
;
(CrysAlisPro; Rigaku OD, 2023)
;
_exptl_absorpt_correction_T_min     0.63767
_exptl_absorpt_correction_T_max     1.00000
_diffrn_ambient_temperature     199.99(11)
_diffrn_source     ?
_diffrn_radiation_type     CuK\a
_diffrn_radiation_wavelength     1.54184
_diffrn_measurement_device_type     'XtaLAB Synergy, Dualflex, HyPix'
_diffrn_measurement_device     'four-circle diffractometer'
_diffrn_measurement_method     '\w scans'
_diffrn_detector_area_resol_mean     10.0000
_diffrn_reflns_number     5223
_diffrn_reflns_av_R_equivalents     0.0416
_diffrn_reflns_av_unetI/netI     0.0383
_diffrn_reflns_theta_min     5.128
_diffrn_reflns_theta_max     76.771
_diffrn_reflns_theta_full     67.684
_diffrn_measured_fraction_theta_max     0.943
_diffrn_measured_fraction_theta_full     0.999
_diffrn_reflns_limit_h_min     -10
_diffrn_reflns_limit_h_max     10
_diffrn_reflns_limit_k_min     -6
_diffrn_reflns_limit_k_max     4
_diffrn_reflns_limit_l_min     -16
_diffrn_reflns_limit_l_max     22
_refine_special_details     ?
_reflns_number_total     1634
_reflns_number_gt     1401
_reflns_threshold_expression     'I > 2\s(I)'
_refine_ls_structure_factor_coef     Fsqd
_refine_ls_matrix_type     full
_refine_ls_R_factor_all     0.0487
_refine_ls_R_factor_gt     0.0413
_refine_ls_wR_factor_gt     0.1100
_refine_ls_wR_factor_ref     0.1184
_refine_ls_goodness_of_fit_ref     1.048
_refine_ls_restrained_S_all     1.047
_refine_ls_number_reflns     1634
_refine_ls_number_parameters     116
_refine_ls_number_restraints     2
_refine_ls_hydrogen_treatment     constr
_refine_ls_weighting_scheme     calc
_refine_ls_weighting_details
              'w=1/[\s^2^(Fo^2^)+(0.0636P)^2^+0.4306P] where P=(Fo^2^+2Fc^2^)/3'
_atom_sites_solution_hydrogens     mixed
_atom_sites_solution_primary     dual
_atom_sites_solution_secondary     ?
_refine_ls_shift/su_max     0.000
_refine_ls_shift/su_mean     0.000
_refine_diff_density_max     0.453
_refine_diff_density_min     -0.569
_refine_ls_extinction_method     none
_refine_ls_extinction_coef     .
loop_
    _atom_type_symbol
    _atom_type_description
    _atom_type_scat_dispersion_real
    _atom_type_scat_dispersion_imag
    _atom_type_scat_source
    'C' 'C' 0.0181 0.0091
                         'International Tables Vol C Tables 4.2.6.8 and 6.1.1.4'
    'H' 'H' 0.0000 0.0000
                         'International Tables Vol C Tables 4.2.6.8 and 6.1.1.4'
    'Cu' 'Cu' -1.9646 0.5888
                         'International Tables Vol C Tables 4.2.6.8 and 6.1.1.4'
    'N' 'N' 0.0311 0.0180
                         'International Tables Vol C Tables 4.2.6.8 and 6.1.1.4'
    'O' 'O' 0.0492 0.0322
                         'International Tables Vol C Tables 4.2.6.8 and 6.1.1.4'
_computing_data_collection
;
CrysAlisPro 1.171.42.93a (Rigaku OD, 2023)
;
_computing_cell_refinement
;
CrysAlisPro 1.171.42.93a (Rigaku OD, 2023)
;
_computing_data_reduction
;
CrysAlisPro 1.171.42.93a (Rigaku OD, 2023)
;
_computing_structure_solution
;
<i>SHELXT2018/2</i> (Sheldrick, 2015b)
;
_computing_structure_refinement
;
<i>SHELXL2018/3</i> (Sheldrick, 2015a)
;
_computing_molecular_graphics
;
Olex2 1.5 (Dolomanov <i>et al.</i>,  2009)
;
_computing_publication_material
;
Olex2 1.5 (Dolomanov <i>et al.</i>,  2009)
;
loop_
    _atom_site_type_symbol
    _atom_site_label
    _atom_site_fract_x
    _atom_site_fract_y
    _atom_site_fract_z
    _atom_site_U_iso_or_equiv
    _atom_site_adp_type
    _atom_site_calc_flag
    _atom_site_occupancy
    _atom_site_disorder_assembly
    _atom_site_disorder_group
    Cu Cu1 0.000000 0.000000 0.000000 0.0327(2) Uani d 1 . .
    O O4 0.6601(3) 0.2829(4) 0.29517(11) 0.0518(6) Uani d 1 . .
    H H4D 0.663197 0.160498 0.265176 0.078 Uiso d 1 . .
    H H4E 0.733747 0.377068 0.282986 0.078 Uiso d 1 . .
    N N2 -0.2338(3) 0.3798(4) -0.05018(12) 0.0354(5) Uani d 1 . .
    H H2 -0.253149 0.326001 -0.098018 0.042 Uiso calc 1 . .
    N N1 -0.1348(2) 0.2716(4) 0.00870(11) 0.0331(5) Uani d 1 . .
    N N3 -0.0507(3) 0.3550(4) 0.14235(11) 0.0362(5) Uani d 1 . .
    H H3 -0.059104 0.455034 0.180169 0.043 Uiso calc 1 . .
    O O3 0.3513(3) 0.4313(5) 0.30719(12) 0.0567(6) Uani d 1 . .
    H H3A 0.280457 0.334940 0.282998 0.085 Uiso d 1 . .
    H H3B 0.442727 0.365820 0.303128 0.085 Uiso d 1 . .
    C C1 -0.1376(3) 0.4090(5) 0.07052(14) 0.0327(5) Uani d 1 . .
    C C2 -0.2365(3) 0.6047(5) 0.05156(15) 0.0368(6) Uani d 1 . .
    H H2A -0.257394 0.729896 0.084961 0.044 Uiso calc 1 . .
    C C4 -0.4112(3) 0.7265(6) -0.07931(17) 0.0455(7) Uani d 1 . .
    H H4A -0.388986 0.707721 -0.132463 0.068 Uiso calc 1 . .
    H H4B -0.398069 0.893005 -0.063909 0.068 Uiso calc 1 . .
    H H4C -0.521048 0.676241 -0.076675 0.068 Uiso calc 1 . .
    C C3 -0.2977(3) 0.5781(5) -0.02590(15) 0.0360(6) Uani d 1 . .
    C C5 0.0462(3) 0.1642(5) 0.16088(13) 0.0339(6) Uani d 1 . .
    O O1 0.0677(2) 0.0130(3) 0.10968(10) 0.0391(5) Uani d 1 . .
    O O2 0.1152(2) 0.1456(4) 0.22973(9) 0.0400(5) Uani d 1 . .
loop_
    _atom_site_aniso_label
    _atom_site_aniso_U_11
    _atom_site_aniso_U_22
    _atom_site_aniso_U_33
    _atom_site_aniso_U_12
    _atom_site_aniso_U_13
    _atom_site_aniso_U_23
    Cu1 0.0378(3) 0.0405(4) 0.0182(3) 0.0035(2) -0.0012(2) -0.0008(2)
    O4 0.0577(12) 0.0586(14) 0.0355(10) -0.0059(11) -0.0042(9) -0.0031(9)
    N2 0.0403(11) 0.0409(13) 0.0228(10) 0.0015(10) -0.0020(8) 0.0030(9)
    N1 0.0363(11) 0.0417(12) 0.0200(9) 0.0032(9) -0.0003(8) 0.0016(9)
    N3 0.0442(12) 0.0438(13) 0.0196(9) 0.0015(10) 0.0016(8) -0.0031(9)
    O3 0.0618(14) 0.0628(14) 0.0418(12) -0.0098(12) -0.0036(10) 0.0008(11)
    C1 0.0341(12) 0.0392(14) 0.0245(11) -0.0040(11) 0.0036(9) -0.0001(11)
    C2 0.0393(13) 0.0412(15) 0.0296(12) 0.0004(12) 0.0046(10) -0.0009(11)
    C4 0.0419(14) 0.0491(18) 0.0435(15) 0.0032(13) -0.0004(12) 0.0085(13)
    C3 0.0352(12) 0.0391(14) 0.0336(13) -0.0027(11) 0.0048(10) 0.0041(12)
    C5 0.0409(13) 0.0417(14) 0.0187(11) -0.0064(12) 0.0031(9) 0.0000(10)
    O1 0.0478(11) 0.0465(12) 0.0205(9) 0.0065(8) -0.0028(8) -0.0009(7)
    O2 0.0491(10) 0.0501(11) 0.0183(8) -0.0039(9) -0.0026(7) 0.0022(8)
_geom_special_details
;
 All esds (except the esd in the dihedral angle between two l.s. planes)
 are estimated using the full covariance matrix.  The cell esds are taken
 into account individually in the estimation of esds in distances, angles
 and torsion angles; correlations between esds in cell parameters are only
 used when they are defined by crystal symmetry.  An approximate (isotropic)
 treatment of cell esds is used for estimating esds involving l.s. planes.
;
loop_
    _geom_bond_atom_site_label_1
    _geom_bond_atom_site_label_2
    _geom_bond_site_symmetry_2
    _geom_bond_distance
    _geom_bond_publ_flag
    Cu1 N1 . 1.931(2) ?
    Cu1 N1 3 1.931(2) ?
    Cu1 O1 . 1.9140(17) ?
    Cu1 O1 3 1.9140(17) ?
    O4 H4D . 0.8701 ?
    O4 H4E . 0.8698 ?
    N2 H2 . 0.8800 ?
    N2 N1 . 1.367(3) ?
    N2 C3 . 1.341(4) ?
    N1 C1 . 1.333(3) ?
    N3 H3 . 0.8800 ?
    N3 C1 . 1.387(3) ?
    N3 C5 . 1.363(4) ?
    O3 H3A . 0.8697 ?
    O3 H3B . 0.8700 ?
    C1 C2 . 1.396(4) ?
    C2 H2A . 0.9500 ?
    C2 C3 . 1.380(4) ?
    C4 H4A . 0.9800 ?
    C4 H4B . 0.9800 ?
    C4 H4C . 0.9800 ?
    C4 C3 . 1.490(4) ?
    C5 O1 . 1.269(3) ?
    C5 O2 . 1.258(3) ?
loop_
    _geom_angle_atom_site_label_1
    _geom_angle_atom_site_label_2
    _geom_angle_atom_site_label_3
    _geom_angle_site_symmetry_1
    _geom_angle_site_symmetry_3
    _geom_angle
    _geom_angle_publ_flag
    N1 Cu1 N1 3 . 180.0 ?
    O1 Cu1 N1 3 3 88.92(8) ?
    O1 Cu1 N1 3 . 91.08(8) ?
    O1 Cu1 N1 . . 88.92(8) ?
    O1 Cu1 N1 . 3 91.08(8) ?
    O1 Cu1 O1 . 3 180.0 ?
    H4D O4 H4E . . 104.5 ?
    N1 N2 H2 . . 124.3 ?
    C3 N2 H2 . . 124.3 ?
    C3 N2 N1 . . 111.5(2) ?
    N2 N1 Cu1 . . 126.70(16) ?
    C1 N1 Cu1 . . 127.60(17) ?
    C1 N1 N2 . . 105.3(2) ?
    C1 N3 H3 . . 116.4 ?
    C5 N3 H3 . . 116.4 ?
    C5 N3 C1 . . 127.2(2) ?
    H3A O3 H3B . . 104.5 ?
    N1 C1 N3 . . 122.1(2) ?
    N1 C1 C2 . . 110.7(2) ?
    N3 C1 C2 . . 127.2(2) ?
    C1 C2 H2A . . 127.2 ?
    C3 C2 C1 . . 105.5(2) ?
    C3 C2 H2A . . 127.2 ?
    H4A C4 H4B . . 109.5 ?
    H4A C4 H4C . . 109.5 ?
    H4B C4 H4C . . 109.5 ?
    C3 C4 H4A . . 109.5 ?
    C3 C4 H4B . . 109.5 ?
    C3 C4 H4C . . 109.5 ?
    N2 C3 C2 . . 107.0(2) ?
    N2 C3 C4 . . 121.7(2) ?
    C2 C3 C4 . . 131.4(3) ?
    O1 C5 N3 . . 120.7(2) ?
    O2 C5 N3 . . 117.9(2) ?
    O2 C5 O1 . . 121.4(3) ?
    C5 O1 Cu1 . . 132.59(17) ?
loop_
    _geom_torsion_atom_site_label_1
    _geom_torsion_atom_site_label_2
    _geom_torsion_atom_site_label_3
    _geom_torsion_atom_site_label_4
    _geom_torsion_site_symmetry_1
    _geom_torsion_site_symmetry_2
    _geom_torsion_site_symmetry_3
    _geom_torsion_site_symmetry_4
    _geom_torsion
    _geom_torsion_publ_flag
    Cu1 N1 C1 N3 . . . . -7.3(4) ?
    Cu1 N1 C1 C2 . . . . 172.53(18) ?
    N2 N1 C1 N3 . . . . 179.7(2) ?
    N2 N1 C1 C2 . . . . -0.4(3) ?
    N1 N2 C3 C2 . . . . 1.1(3) ?
    N1 N2 C3 C4 . . . . -179.4(2) ?
    N1 C1 C2 C3 . . . . 1.1(3) ?
    N3 C1 C2 C3 . . . . -179.1(3) ?
    N3 C5 O1 Cu1 . . . . 5.3(4) ?
    C1 N3 C5 O1 . . . . 1.3(4) ?
    C1 N3 C5 O2 . . . . -179.9(2) ?
    C1 C2 C3 N2 . . . . -1.3(3) ?
    C1 C2 C3 C4 . . . . 179.3(3) ?
    C3 N2 N1 Cu1 . . . . -173.46(18) ?
    C3 N2 N1 C1 . . . . -0.5(3) ?
    C5 N3 C1 N1 . . . . 0.0(4) ?
    C5 N3 C1 C2 . . . . -179.9(3) ?
    O2 C5 O1 Cu1 . . . . -173.44(18) ?
loop_
    _geom_hbond_atom_site_label_D
    _geom_hbond_atom_site_label_H
    _geom_hbond_atom_site_label_A
    _geom_hbond_site_symmetry_A
    _geom_hbond_distance_DH
    _geom_hbond_distance_HA
    _geom_hbond_distance_DA
    _geom_hbond_angle_DHA
    _geom_hbond_publ_flag
    O4 H4D O3 2_645 0.87 1.80 2.664(3) 171.4 yes
    O4 H4E O1 2_655 0.87 2.44 2.930(3) 116.1 yes
    O4 H4E O2 2_655 0.87 2.02 2.873(3) 167.4 yes
    N2 H2 O4 4_465 0.88 1.99 2.863(3) 169.2 yes
    N3 H3 O2 2 0.88 2.02 2.889(3) 168.8 yes
    O3 H3A O2 . 0.87 1.89 2.756(3) 175.5 yes
    O3 H3B O4 . 0.87 1.92 2.783(3) 168.9 yes
    C2 H2A O3 2 0.95 2.43 3.340(4) 159.3 yes
_shelx_space_group_comment
;
The symmetry employed for this shelxl refinement is uniquely defined
by the following loop, which should always be used as a source of
symmetry information in preference to the above space-group names.
They are only intended as comments.
;
_shelx_estimated_absorpt_T_min     0.716
_shelx_estimated_absorpt_T_max     0.716
_shelx_hkl_file
;
   0   0   1    0.38    0.16
   0   0  -1    0.32    0.11
   0   0  -2 1899.81   65.22
   0   0   2 1887.62   65.48
   0   0   3    1.46    0.51
   0   0  -3    0.17    0.25
   0   0   4 1854.91   62.68
   0   0  -4 1743.85   62.18
   0   0  -5    0.51    0.44
   0   0   5    0.28    0.43
   0   0   6  418.78   16.73
   0   0   7    0.83    0.61
   0   0   8  106.90    6.37
   0   0   9    0.86    0.85
   0   0   9   -0.60    0.78
   0   0  10  564.30   23.55
   0   0  10  534.47   23.11
   0   0  11    0.80    0.68
   0   0  11    0.96    0.94
   0   0  11   -0.38    0.65
   0   0  12   89.08    7.43
   0   0  12  105.10    7.56
   0   0  12   99.79    7.67
   0   0  12   97.47    8.12
   0   0  13    0.47    0.94
   0   0  13   -0.60    1.18
   0   0  13    2.54    1.22
   0   0  13    1.49    1.29
   0   0  14  511.40   23.95
   0   0  14  496.65   23.78
   0   0  14  507.05   23.66
   0   0  15    1.63    1.07
   0   0  15   -0.55    0.94
   0   0  15   -0.57    1.12
   0   0  16  158.84   10.83
   0   0  16  151.20   10.20
   0   0  16  138.37   10.14
   0   0  17    0.49    0.83
   0   0  17   -0.47    1.04
   0   0  18  191.97   11.22
   0   0  19    0.35    0.68
   0   0  20  140.07    8.98
   0   0  21    0.27    0.59
   0  -1   0   -0.08    0.32
   0  -1   1   24.13    1.15
   0  -1   1   23.68    1.52
   0   1   1   24.31    1.17
   0  -1   2  335.75   12.33
   0   1   2  342.78   12.38
   0   1   3  412.92   14.81
   0  -1   3  383.53   14.68
   0   1   4  134.11    6.07
   0  -1  -4  137.50    6.70
   0  -1   4  134.71    6.03
   0   1   5 1434.92   49.69
   0  -1   5 1365.72   49.51
   0  -1  -5 1373.43   50.26
   0  -1  -6  521.18   21.12
   0  -1   6  524.79   20.46
   0   1   6  545.35   20.68
   0  -1   7  325.82   13.87
   0   1   7  329.06   13.98
   0  -1   8   98.83    5.98
   0   1   8  100.91    6.14
   0   1   8  102.56    6.51
   0  -1   9 2262.45   82.20
   0   1   9 2342.83   82.57
   0  -1   9 2221.93   82.25
   0   1   9 2372.54   83.02
   0  -1   9 2292.57   82.51
   0   1   9 2266.52   82.70
   0   1  10   19.29    2.86
   0  -1  10   21.62    2.88
   0   1  10   18.28    2.70
   0  -1  10   23.18    3.03
   0  -1  11  850.43   33.30
   0   1  11  843.71   33.26
   0   1  11  875.68   33.91
   0  -1  11  807.39   34.22
   0  -1  11  751.06   33.99
   0   1  11  837.45   34.60
   0  -1  11  810.45   34.36
   0  -1  11  784.22   33.24
   0   1  12   99.82    7.32
   0  -1  12   72.11    6.45
   0   1  12   78.13    6.46
   0  -1  12   82.98    6.56
   0  -1  12   84.81    7.47
   0  -1  12   75.02    7.08
   0   1  12   66.19    6.91
   0  -1  12   75.21    7.08
   0  -1  13   90.99    7.63
   0  -1  13   98.82    8.52
   0   1  13  113.32    8.22
   0  -1  13  110.43    8.94
   0  -1  13  112.95    8.11
   0   1  13   93.48    7.82
   0  -1  13  104.07    7.34
   0  -1  14  471.22   20.99
   0   1  14  482.37   22.56
   0  -1  14  403.49   22.44
   0   1  14  451.53   21.82
   0  -1  14  483.31   22.54
   0  -1  14  455.11   21.82
   0  -1  15   27.79    3.72
   0  -1  15   23.60    3.78
   0  -1  15   34.35    4.66
   0   1  15   27.40    4.24
   0  -1  15   33.61    4.95
   0   1  15   29.58    4.29
   0  -1  16   12.77    2.48
   0  -1  16   15.16    3.33
   0  -1  17  173.03   12.15
   0  -1  17  187.94   10.60
   0  -1  17  187.47   12.36
   0  -1  18   68.41    6.70
   0  -1  18   66.96    6.50
   0   1  18   71.20    6.33
   0  -1  19  105.09    8.65
   0  -1  19  115.51    7.87
   0  -1  19  115.36    8.19
   0   1  19  107.38    7.52
   0  -1  20   -0.42    1.01
   0  -1  20    0.26    0.57
   0   1  20    1.15    0.89
   0  -1  20   -0.31    0.61
   0  -1  21   29.19    3.11
   0  -2   0  131.04    6.55
   0  -2  -1   13.56    1.80
   0  -2  -2  821.51   31.09
   0  -2   3    2.48    0.49
   0   2   3    2.17    0.49
   0   2   4   64.01    3.35
   0  -2   4   52.99    3.06
   0  -2  -4   55.19    4.48
   0   2   5  388.92   14.71
   0  -2   5  354.99   14.37
   0  -2  -5  361.83   16.46
   0  -2   6  177.49    8.33
   0   2   6  192.44    8.69
   0  -2   7   28.47    2.67
   0   2   7   29.50    2.82
   0  -2   8  266.01   12.75
   0   2   8  280.42   13.12
   0  -2   8  284.89   12.70
   0   2   8  296.96   13.06
   0  -2   9   63.17    5.11
   0   2   9   67.81    5.37
   0   2   9   75.87    5.45
   0  -2   9   75.64    5.28
   0  -2  -9   74.27    6.17
   0  -2  10  246.99    9.34
   0  -2  10  225.75    8.60
   0  -2  10  242.14   11.66
   0   2  10  256.64    9.44
   0   2  10  258.57    9.91
   0  -2  11   -0.47    0.08
   0  -2  11    0.58    2.07
   0  -2  11   99.23    7.32
   0  -2  11  109.49    8.15
   0  -2  11  110.15    6.67
   0  -2  11   95.73    6.00
   0   2  11  101.29    6.57
   0   2  11  113.30    6.67
   0   2  12   26.72    3.78
   0  -2  12   35.26    5.12
   0  -2  12   31.50    4.49
   0  -2  12   31.12    4.71
   0   2  12   29.45    4.11
   0  -2  12   33.37    4.09
   0  -2  12   42.23    5.04
   0  -2  12   34.58    4.37
   0  -2  13    0.67    0.93
   0  -2  13    0.72    1.41
   0  -2  13    1.73    1.04
   0  -2  13    0.62    0.87
   0  -2  13   -0.58    1.27
   0   2  13    0.92    0.91
   0  -2  13    0.55    1.08
   0  -2  14    1.82    1.34
   0  -2  14    1.79    1.44
   0  -2  14    3.39    1.58
   0  -2  14    2.76    1.67
   0  -2  14    2.23    1.47
   0  -2  15   67.78    7.79
   0  -2  15   75.98    7.23
   0  -2  15   86.68    8.38
   0  -2  16  142.72   11.01
   0  -2  16  146.71   10.19
   0  -2  16  130.80   10.96
   0  -2  17  251.58   14.50
   0  -2  17  211.29   12.62
   0  -2  17  214.21   14.17
   0   2  18   85.00    6.78
   0  -2  18   81.11    7.49
   0  -2  18   98.87    7.91
   0  -2  19   13.69    2.57
   0   2  19   15.70    2.45
   0  -2  19   15.44    2.68
   0  -2  20   21.51    2.76
   0  -2  20   33.71    3.18
   0  -3   0    1.92    1.07
   0  -3   0    0.71    0.79
   0  -3  -1 1200.19   47.15
   0  -3   1 1258.26   47.28
   0  -3  -1 1275.25   47.80
   0  -3   1 1197.98   46.70
   0  -3   2    0.72    0.80
   0  -3  -3  563.77   24.75
   0  -3   3  569.77   24.02
   0  -3  -3  562.32   24.96
   0  -3  -4   41.09    4.51
   0  -3  -4   28.44    3.95
   0  -3  -5    5.80    1.91
   0  -3  -6   35.67    4.63
   0  -3   6   42.20    5.12
   0  -3   7  486.68   23.67
   0  -3   7  478.49   22.53
   0  -3   7  507.07   22.62
   0  -3  -7  451.56   22.69
   0  -3   8   31.28    4.23
   0  -3   8   26.44    3.87
   0  -3  -8   32.11    4.47
   0  -3   9  181.96   10.36
   0  -3   9  162.37   10.64
   0  -3   9  157.76    9.83
   0  -3  -9  168.86   10.19
   0  -3 -10   32.51    4.78
   0  -3  10   38.10    4.57
   0  -3  10   28.66    4.67
   0  -3  10   41.93    5.39
   0  -3  10   35.30    5.34
   0  -3  11  180.44   13.06
   0  -3  11  219.32   14.57
   0  -3  11  228.99   14.01
   0  -3 -11  206.88   13.27
   0  -3  11  177.14   11.86
   0  -3  12    4.16    1.70
   0  -3  12    4.06    2.11
   0  -3  12    4.07    2.01
   0  -3  12    3.72    2.08
   0  -3  13   18.30    3.92
   0  -3  13   14.39    3.55
   0  -3  13   15.56    3.51
   0  -3  13   16.07    3.20
   0  -3  14   28.40    4.72
   0  -3  14   21.00    3.54
   0  -3  14   22.74    4.21
   0  -3  15  180.89   12.37
   0  -3  16    5.39    2.07
   0  -3  16    7.46    2.47
   0   3  17   59.68    5.35
   0  -3  17   67.75    6.42
   0  -3  18    0.38    0.83
   0   3  18    0.60    0.66
   0  -3  18    1.55    1.01
   0  -3  19   55.37    4.39
   0  -3  19   72.75    5.08
   0  -4   0   16.28    3.29
   0  -4   1   11.63    2.92
   0  -4   1   11.86    2.98
   0  -4   1   14.68    3.00
   0  -4   1    9.05    2.59
   0  -4  -1   10.18    2.73
   0  -4  -1   16.61    3.47
   0  -4   2  213.41   13.84
   0  -4   2  213.13   13.29
   0  -4  -2  221.77   14.29
   0  -4  -2  232.26   14.23
   0  -4   2  206.51   13.39
   0  -4   2  232.73   14.08
   0  -4   3    6.36    2.18
   0  -4   3   13.06    3.06
   0  -4   3   13.75    3.19
   0  -4   3   15.86    3.24
   0  -4   3   12.10    2.79
   0  -4  -3    7.92    2.46
   0  -4   3   11.66    3.04
   0  -4  -4   98.69    8.92
   0  -4   4   71.54    7.32
   0  -4   4   69.28    7.28
   0  -4   4   85.58    7.93
   0  -4   4   73.72    7.67
   0  -4  -4  101.72    8.94
   0  -4   4   88.93    7.54
   0  -4   5    0.67    1.15
   0  -4  -5    2.05    1.50
   0  -4   5    0.61    1.21
   0  -4  -5    1.37    1.35
   0  -4   5    1.20    1.18
   0  -4   5   -0.58    0.98
   0  -4   6  145.76   11.19
   0  -4   6  151.63   10.92
   0  -4   6  162.92   12.32
   0  -4  -6  158.56   12.09
   0  -4  -6  161.70   12.09
   0  -4   6  172.20   10.71
   0  -4   7   21.64    4.46
   0  -4  -7   18.88    3.97
   0  -4   7   14.38    3.41
   0  -4   7   23.79    3.72
   0  -4   8  293.14   17.10
   0  -4   8  262.34   17.41
   0  -4  -8  287.78   17.50
   0  -4   8  258.55   15.39
   0  -4   9   -0.68    1.17
   0  -4  -9    0.74    1.94
   0  -4   9   -0.80    1.76
   0  -4   9    0.58    1.27
   0  -4  10  666.92   31.69
   0  -4 -10  655.17   32.02
   0  -4  10  708.24   31.17
   0  -4  11    8.10    2.83
   0  -4  11    8.46    2.60
   0  -4  11    4.77    2.36
   0  -4 -11    6.26    2.39
   0  -4  12  147.55   11.16
   0  -4  12  118.80   10.87
   0  -4  12  164.56   11.25
   0  -4 -12  141.03   10.86
   0  -4  13   13.56    3.03
   0  -4  13   15.61    3.38
   0  -4  13   11.26    3.13
   0  -4  14   35.20    4.59
   0  -4  14   25.61    4.03
   0  -4  15   -0.90    1.09
   0  -4  15    0.45    0.88
   0   4  15   -0.31    0.62
   0  -4  16   56.27    5.01
   0   4  16   51.05    4.18
   0  -5   0   -0.77    1.07
   0  -5   0   -0.74    1.45
   0  -5   0    0.77    1.52
   0  -5   1  306.75   18.80
   0  -5   1  298.35   18.04
   0  -5  -1  289.92   18.29
   0  -5  -1  317.23   19.24
   0  -5  -2    3.88    2.17
   0  -5   2    7.45    2.85
   0  -5  -2    6.28    2.57
   0  -5   2    4.45    1.99
   0  -5  -2    6.68    2.73
   0  -5   2    2.01    1.62
   0  -5  -3   67.99    8.07
   0  -5  -3   95.12    9.41
   0  -5   3   81.70    8.45
   0  -5   3   74.98    7.86
   0  -5   3   72.37    7.35
   0  -5   4  145.19   11.66
   0  -5   4  151.31   11.92
   0  -5  -4  171.64   13.14
   0  -5  -5   31.00    5.41
   0  -5   5   38.54    5.39
   0  -5   5   29.38    5.04
   0  -5  -5   33.02    5.67
   0  -5   6    2.25    1.81
   0  -5  -6    0.80    1.58
   0  -5  -6   -0.76    1.06
   0  -5  -7   19.74    4.11
   0  -5   7   12.13    3.47
   0  -5  -7   16.54    3.99
   0  -5   8   -0.75    1.28
   0  -5  -8    0.76    1.50
   0  -5  -8   -0.69    1.36
   0  -5   9    9.00    2.57
   0  -5   9   15.37    3.70
   0  -5  -9   12.20    3.26
   0  -5  -9   12.59    3.25
   0  -5  10    0.70    1.19
   0  -5 -10    1.64    1.62
   0  -5  10    2.59    1.53
   0  -5  11    0.64    1.09
   0  -5  11    3.68    1.57
   0  -5 -12   11.27    2.85
   0  -5 -13    7.22    2.17
   0  -6   0    9.22    2.92
   0  -6   1    7.68    2.71
   0  -6  -1   12.57    2.98
   0  -6  -2   -0.63    1.08
   0  -6   2   -0.61    1.34
   0  -6  -3   -0.65    1.29
   0  -6  -3   -0.65    1.11
   0  -6  -4   -0.65    1.44
   0  -6  -4   -0.63    1.39
   0  -6  -5   35.42    5.21
   0  -6  -5   32.42    4.83
   0  -6  -6   28.95    4.41
   0  -6  -6   24.39    4.23
   0  -6  -7   16.00    3.31
   0  -6  -7   15.38    3.24
   0  -6  -8   94.04    7.34
   0  -6  -9    0.33    0.93
   0  -6 -10    3.70    1.41
  -1   0  22   10.20    1.51
  -1   0  21   -0.31    0.69
  -1   0  21    0.35    0.84
  -1   0  20   64.23    6.26
  -1   0  20   77.92    6.50
  -1   0  19    0.68    0.82
  -1   0  18  204.00   11.67
  -1   0  17   -0.57    0.97
  -1   0  16    3.99    1.64
  -1   0  16    1.75    1.63
  -1   0  16    3.92    1.91
  -1   0  15   -0.55    0.94
  -1   0  15   -0.51    0.87
  -1   0  15   -0.57    1.26
  -1   0  14  452.60   21.91
  -1   0  14  456.98   22.16
  -1   0  14  486.15   22.79
  -1   0  13    0.47    1.04
  -1   0  13   -0.48    0.95
  -1   0  13   -0.50    0.99
  -1   0  12  513.75   22.98
  -1   0  12  555.23   23.52
  -1   0  11    0.77    0.85
  -1   0  10  565.50   23.85
  -1   0   9   -0.29    0.57
  -1   0   8 1775.64   64.23
  -1   0   7    1.31    0.78
  -1   0   6 1663.59   59.52
  -1   0   5   -0.16    0.54
  -1   0   4  153.87    6.98
  -1   0   3    0.35    0.44
  -1   0   2 2361.77   81.84
  -1   0   1    1.78    0.54
  -1   0   0 5463.16  187.67
  -1   0  -1    3.64    0.57
  -1   0  -2  635.44   22.71
   1   0   3    0.53    0.50
   1   0   4  133.21    6.19
  -1   0  -5    0.25    0.46
   1   0   5    0.32    0.49
   1   0   6  440.51   17.49
  -1   0  -6  430.22   16.88
   1   0   7    0.22    0.58
  -1   0  -7    0.17    0.37
  -1   0  -8 4004.70  139.90
   1   0   8 4040.95  141.07
   1   0   8 3996.77  140.72
   1   0   9    0.30    0.72
  -1   0  -9   -0.22    0.49
   1   0   9    0.32    0.55
   1   0  10   80.23    6.03
   1   0  10   87.55    6.40
   1   0  11    0.39    0.77
   1   0  11   -0.41    0.58
   1   0  11   -0.52    0.89
   1   0  11    1.57    1.26
   1   0  12  652.70   27.65
   1   0  12  574.87   28.29
   1   0  12  659.87   29.06
   1   0  12  621.02   27.05
   1   0  13   -0.49    0.68
   1   0  13   -0.64    1.27
   1   0  14  124.06    9.04
   1   0  14  129.65   10.53
   1   0  14  122.55    9.63
   1   0  15    0.51    1.00
   1   0  15   -0.71    1.72
   1   0  15   -0.59    1.17
   1   0  16  291.03   16.27
   1   0  16  282.84   15.46
   1   0  17    1.51    1.40
   1   0  17   -0.47    0.92
   1   0  18  555.76   24.28
   1   0  18  560.17   24.42
   1   0  19   -0.33    0.73
   1   0  20   79.86    5.77
   1   0  20   65.02    4.72
   1   0  21    0.24    0.47
  -1  -1  21   27.33    3.18
  -1  -1  21   29.07    2.92
  -1   1  21   28.69    3.26
  -1   1  21   36.32    3.54
  -1  -1  20   48.27    5.09
  -1   1  20   30.96    3.46
  -1   1  20   41.88    4.57
  -1  -1  20   48.19    4.59
  -1  -1  19  242.95   14.53
  -1   1  19  233.95   12.69
  -1  -1  19  252.99   13.87
  -1  -1  19  232.32   12.72
  -1  -1  18    0.49    0.84
  -1  -1  18   -0.58    1.14
  -1  -1  18    0.68    1.49
  -1   1  17  161.69   10.82
  -1  -1  17  134.31    8.66
  -1  -1  17  147.08   11.18
  -1  -1  17  146.61   10.53
  -1  -1  17  165.42   10.84
  -1   1  16   32.81    4.67
  -1  -1  16   36.04    5.30
  -1   1  16   27.88    4.25
  -1  -1  16   34.35    4.67
  -1  -1  16   35.34    3.93
  -1  -1  16   29.63    4.60
  -1  -1  16   35.33    4.61
  -1  -1  15    3.68    1.71
  -1  -1  15    1.66    1.54
  -1   1  15    3.27    1.61
  -1  -1  15    3.89    1.44
  -1  -1  15    4.23    1.81
  -1   1  15    4.51    1.85
  -1  -1  14  116.41    8.88
  -1  -1  14   88.33    8.36
  -1  -1  14  119.12    8.78
  -1   1  14  116.73    8.70
  -1   1  14  114.78    8.93
  -1   1  13  102.82    8.03
  -1  -1  13  104.12    8.63
  -1  -1  13  106.74    8.16
  -1   1  13   99.77    8.07
  -1  -1  13  106.95    8.01
  -1  -1  12   69.25    6.65
  -1   1  12   81.90    6.79
  -1  -1  12   64.92    6.08
  -1   1  12   80.88    6.84
  -1  -1  12   71.88    6.35
  -1  -1  12   74.97    6.32
  -1   1  12   73.83    6.33
  -1   1  11   94.29    7.28
  -1  -1  11  100.09    7.16
  -1   1  11  106.68    7.30
  -1   1  11   83.80    6.82
  -1  -1  11  103.86    7.12
  -1  -1  11   85.56    6.81
  -1  -1  11   92.80    7.43
  -1   1  10  205.82   11.78
  -1  -1  10  217.24   11.57
  -1   1  10  248.72   12.04
  -1  -1  10  223.94   11.58
  -1  -1   9 1214.73   45.23
  -1  -1   9 1186.03   44.98
  -1   1   9 1241.79   45.28
  -1   1   9 1159.83   45.45
  -1   1   8   10.41    1.80
  -1  -1   8   10.35    1.74
  -1  -1   7   70.40    4.56
  -1   1   7   62.87    4.43
  -1  -1   6  336.95   14.07
  -1   1   6  345.81   14.25
  -1  -1   5  159.20    7.41
  -1   1   5  160.89    7.51
  -1  -1   4  802.63   29.35
  -1   1   4  809.34   29.44
  -1  -1   3 1239.99   44.63
  -1   1   3 1285.94   44.74
  -1   1   2  904.38   32.23
  -1  -1   2  926.81   32.21
  -1  -1   2  877.59   32.15
  -1   1   1 1510.80   51.50
   1  -1  -1 1436.83   51.69
   1   1  -1 1409.97   51.68
  -1  -1   1 1481.11   51.47
  -1  -1   1 1550.07   51.94
  -1   1   0   29.34    1.89
  -1  -1   0   30.11    1.90
  -1  -1  -1  541.33   20.21
  -1   1  -1  561.73   20.24
   1   1   2  234.03    9.47
   1  -1   2  225.63    9.36
   1  -1   3  483.97   18.93
   1   1   3  481.56   18.95
  -1  -1  -3  529.26   19.31
   1  -1   4 1527.30   53.73
  -1  -1  -4 1460.26   54.33
   1   1   4 1554.51   53.85
  -1  -1  -5  157.40    8.03
   1  -1   5  159.45    7.48
   1   1   5  169.54    7.69
   1  -1   6    6.34    1.22
   1   1   6    7.05    1.28
  -1  -1  -6    7.79    1.48
  -1   1  -6    4.54    0.54
   1  -1   7 1936.98   70.58
   1   1   7 2045.02   70.86
  -1  -1  -7 1944.19   71.29
   1  -1   8    8.72    1.57
  -1  -1  -8    7.82    1.73
   1  -1   8    7.70    1.65
   1   1   8    7.24    1.51
   1  -1   8    5.40    1.36
   1   1   8    6.91    1.55
  -1  -1  -9 1225.45   45.19
   1   1   9 1218.33   44.54
   1  -1   9 1157.32   44.25
   1  -1   9 1156.52   43.88
   1   1   9 1128.88   44.63
   1  -1   9 1170.10   44.65
   1  -1  10   10.23    2.02
   1   1  10    8.64    1.99
   1  -1  10    8.33    1.92
   1   1  10   11.38    2.16
   1  -1  10   11.93    2.08
   1   1  11  563.57   24.04
   1  -1  11  533.64   22.85
   1  -1  11  524.95   23.22
   1  -1  11  467.56   24.18
   1   1  11  578.65   23.81
   1   1  11  565.34   25.21
   1  -1  11  526.22   23.45
   1  -1  11  507.05   24.76
   1  -1  12    2.61    1.29
   1  -1  12    1.74    1.28
   1  -1  12    4.29    1.39
   1   1  12    4.68    2.00
   1  -1  12    4.16    1.86
   1   1  12    4.05    1.60
   1  -1  13  278.32   16.43
   1  -1  13  283.91   14.52
   1  -1  13  269.37   16.30
   1   1  13  288.10   16.71
   1  -1  13  257.78   16.12
   1  -1  14    4.76    2.02
   1   1  14    2.70    1.89
   1  -1  14    7.41    2.49
   1  -1  14    5.33    1.70
   1  -1  14    5.36    2.09
   1  -1  15    1.80    1.17
   1  -1  15    0.68    1.16
   1  -1  16    2.15    1.27
   1  -1  16    3.91    1.93
   1  -1  17  301.27   16.29
   1  -1  17  251.72   13.61
   1   1  18   -0.86    0.85
   1  -1  18    0.90    0.99
   1  -1  18   -0.49    1.09
   1  -1  18    1.17    1.53
   1  -1  19   40.44    4.34
   1  -1  19   46.45    5.07
   1   1  19   50.20    4.57
   1  -1  20    4.59    1.46
   1   1  20    7.65    1.52
   1  -1  20    5.56    1.28
   1   1  21    5.73    1.19
   1   1  21    6.50    1.39
  -1  -2  21    7.65    1.39
  -1   2  21    4.73    1.08
  -1   2  20   51.16    4.61
  -1   2  20   55.30    4.29
  -1  -2  19    6.67    1.95
  -1  -2  18   98.96    7.64
  -1  -2  18   96.47    7.85
  -1  -2  17  113.62    9.07
  -1  -2  17  100.41    8.36
  -1  -2  16   51.80    6.28
  -1  -2  16   67.73    6.81
  -1  -2  15    4.88    2.08
  -1  -2  15    5.75    1.95
  -1   2  15    5.37    1.80
  -1   2  15    6.04    1.92
  -1  -2  15   -0.46    0.03
  -1  -2  15    6.23    2.09
  -1  -2  15    5.99    2.18
  -1  -2  14  219.89   13.64
  -1  -2  14  200.21   13.71
  -1   2  14  223.98   12.80
  -1  -2  14  188.10   12.98
  -1  -2  14  203.82   12.15
  -1  -2  14  190.40   11.69
  -1   2  14  190.10   11.89
  -1  -2  13    0.59    1.29
  -1   2  13    2.76    1.28
  -1  -2  13    0.64    0.90
  -1  -2  13    1.74    1.14
  -1  -2  13   -0.62    1.06
  -1   2  13    0.96    1.06
  -1  -2  13    1.36    1.00
  -1  -2  12  232.75   12.44
  -1  -2  12  222.69   12.50
  -1   2  12  231.27   12.91
  -1  -2  12  217.83   13.96
  -1   2  12  227.34   12.60
  -1  -2  12  218.08   12.86
  -1  -2  12  226.91   14.20
  -1  -2  12  217.08   13.53
  -1  -2  11   41.69    4.21
  -1  -2  11   41.51    4.08
  -1  -2  11   37.10    4.62
  -1   2  11   33.45    3.88
  -1   2  11   32.87    3.73
  -1  -2  11   48.98    5.37
  -1   2  10 1026.20   39.83
  -1  -2  10 1011.21   41.03
  -1   2  10 1067.00   40.51
  -1   2  10 1060.93   39.67
  -1  -2  10 1027.06   39.55
  -1  -2  10 1022.32   39.22
  -1  -2  10  958.43   38.98
  -1  -2  10  962.98   41.30
  -1  -2   9   16.33    2.44
  -1   2   9   13.62    2.38
  -1   2   9   18.28    2.76
   1  -2  -9   20.23    2.97
  -1   2   9   14.80    2.36
  -1  -2   9   15.97    2.30
  -1  -2   9   19.51    2.57
  -1  -2   8  592.23   23.73
   1  -2  -8  602.04   25.24
  -1   2   8  617.28   24.10
  -1   2   8  582.57   24.54
  -1   2   7   98.30    5.77
  -1  -2   7   89.84    5.44
  -1   2   6  176.08    8.36
  -1  -2   6  177.61    8.24
  -1  -2   5   23.20    2.08
  -1   2   5   29.21    2.39
  -1   2   4  379.98   14.33
  -1  -2   4  376.11   14.17
  -1  -2   4  357.24   13.82
  -1  -2   3    5.17    0.87
   1   2  -3    4.85    0.95
  -1  -2   3    5.00    0.74
   1  -2  -3    5.03    0.95
  -1   2   3    4.00    0.71
  -1  -2   2  237.13    9.23
  -1   2   2  248.61    9.37
  -1   2   1   35.62    1.78
  -1  -2   1   34.27    1.68
   1   2   0  838.60    6.13
  -1   2   0  857.28    5.96
  -1  -2   0  846.37    5.58
  -1  -2  -1  656.79   26.37
  -1   2  -1  700.45   24.70
  -1  -2  -1  700.63   24.70
  -1  -2  -2 1157.70   40.54
  -1   2  -2 1157.49   40.55
  -1  -2  -2 1077.56   41.97
  -1  -2  -3  761.78   28.65
  -1   2  -3  791.00   28.76
  -1  -2  -4   52.95    4.37
  -1  -2  -5   82.73    5.95
  -1  -2  -6  158.00    9.35
  -1  -2  -7   20.60    2.99
  -1  -2  -7   29.45    3.64
  -1  -2  -8   10.22    2.44
  -1  -2  -8   15.71    2.63
   1  -2   8   15.32    2.11
   1  -2   9   32.70    4.44
  -1  -2  -9   36.81    4.59
   1  -2   9   33.20    4.52
   1  -2   9   29.11    3.13
   1   2  10  164.33    8.97
   1  -2  10  190.39    7.66
   1  -2  10  185.19   10.51
   1  -2  10  192.57   10.42
   1  -2  11   -0.58    0.99
   1  -2  11    2.57    1.14
   1  -2  11   -0.50    1.32
   1   2  11   -0.52    1.91
   1  -2  11    0.61    0.85
   1   2  12   18.61    3.60
   1  -2  12   16.14    3.34
   1  -2  12   15.16    3.39
   1  -2  12   20.73    3.88
   1  -2  12   13.74    3.34
   1  -2  12   18.81    3.22
   1  -2  12   13.04    2.36
   1  -2  13   72.51    5.90
   1  -2  13   64.22    7.26
   1  -2  13   83.92    7.16
   1  -2  13   83.72    8.22
   1  -2  13   73.31    7.77
   1  -2  14   21.91    4.21
   1  -2  14   11.44    2.64
   1  -2  14   14.49    3.35
   1  -2  14   15.77    3.71
   1  -2  14   16.56    2.58
   1  -2  15   -0.65    1.10
   1  -2  15    0.70    1.20
   1  -2  15    1.38    1.52
   1  -2  15    0.47    1.15
   1  -2  16  142.87   11.09
   1   2  16  131.57    9.73
   1  -2  17    1.72    1.27
   1  -2  17    1.11    1.23
   1   2  17    3.16    1.41
   1   2  18   46.41    4.59
   1  -2  18   50.58    5.37
   1  -2  18   39.33    4.62
   1  -2  19    3.51    1.25
   1   2  19    1.48    0.83
   1  -2  19    1.55    0.97
   1  -2  20   15.35    1.96
  -1   3  19   54.00    4.11
  -1   3  19   49.42    4.03
  -1  -3  19   58.58    4.78
  -1  -3  18    3.06    1.43
  -1  -3  18    6.01    1.77
  -1  -3  17   25.78    3.98
  -1  -3  16   -0.52    0.88
  -1  -3  16    0.58    0.99
  -1  -3  16    0.57    1.38
  -1  -3  15   94.11    8.76
  -1  -3  15  106.56    9.28
  -1  -3  15  114.77    9.44
  -1  -3  14    6.17    2.34
  -1  -3  14    1.40    1.38
  -1  -3  13   21.88    4.30
  -1  -3  13   24.32    4.54
  -1  -3  12    0.75    1.47
  -1  -3  12   -0.70    0.97
  -1  -3  12    0.66    1.13
   1  -3 -12    0.64    1.08
   1  -3 -11  126.12   10.41
  -1  -3  11  141.44   10.80
  -1  -3  11  142.60   11.41
  -1  -3  11  150.01   11.35
  -1  -3  10  197.20   13.92
  -1  -3  10  188.66   13.19
  -1  -3  10  223.83   13.53
  -1  -3   9  312.82   13.22
  -1  -3   9  290.22   13.43
  -1  -3   8   71.69    6.29
  -1  -3   8   67.11    6.32
   1  -3  -8   88.18    7.12
  -1  -3   7  317.27   17.18
   1  -3  -7  319.96   17.09
  -1  -3   7  346.99   16.99
  -1  -3   6  212.03   11.67
   1  -3  -6  197.67   12.05
  -1  -3   6  193.08   12.26
  -1  -3   5   82.67    6.49
  -1  -3   5   69.42    6.16
   1  -3  -5   70.95    6.35
   1  -3  -4  185.52   11.09
  -1  -3   4  180.25   10.82
  -1  -3   4  190.40   11.30
   1  -3  -3  726.05   32.05
  -1  -3   3  854.76   33.09
  -1  -3   2  227.99   12.34
  -1  -3   2  213.45   10.55
  -1  -3   2  246.37   13.18
  -1  -3   1  281.58   12.85
  -1  -3   1  281.04   14.27
   1  -3  -1  263.32   13.80
  -1  -3   0  241.85   13.65
  -1  -3   0  288.14   13.01
   1  -3   0  260.85   13.49
   1  -3   1 1104.47   43.42
  -1  -3  -1 1147.56   43.03
   1  -3   2   42.47    4.28
   1  -3   2   41.05    4.09
  -1  -3  -2   35.21    3.91
  -1  -3  -2   31.75    4.09
  -1  -3  -3   44.21    4.92
   1  -3   3   40.54    4.14
  -1  -3  -3   48.17    4.71
  -1  -3  -4  185.60   11.26
  -1  -3  -4  191.14   11.01
   1  -3   4  170.02    9.76
  -1  -3  -5   69.05    6.51
  -1  -3  -6  100.46    8.16
   1  -3   6  104.39    8.72
  -1  -3  -6   98.45    8.15
   1  -3   7  575.30   16.95
  -1  -3  -7  544.17   17.22
  -1  -3  -7  600.05   18.34
   1  -3   8   -0.50    0.01
  -1  -3  -8    5.66    2.16
   1  -3   8    8.59    2.42
   1  -3   8   -0.52    0.01
   1  -3   9  405.54   20.80
   1  -3   9  407.56   20.42
   1  -3   9  379.41   20.06
  -1  -3  -9  413.84   20.85
   1  -3   9  410.31   21.86
   1  -3  10   13.49    3.05
   1  -3  10   18.20    3.90
  -1  -3 -10   13.58    3.06
   1  -3  10   15.17    3.45
   1  -3  10   15.67    3.32
   1  -3  11  135.16   10.41
   1  -3  11  131.25   10.48
   1  -3  11  137.07   11.54
   1  -3  11  155.48   11.41
   1  -3  12   77.09    7.87
   1  -3  12   74.35    8.03
   1  -3  12   64.56    6.85
   1  -3  12   49.57    6.16
   1  -3  13    7.99    2.44
   1  -3  13    5.80    2.27
   1  -3  13    9.06    2.84
   1  -3  13    7.17    2.37
   1  -3  14    4.64    1.90
   1  -3  14    7.93    2.44
   1  -3  15  284.87   16.07
   1  -3  15  318.42   16.47
   1   3  15  288.95   15.43
   1   3  16    0.40    0.88
   1  -3  16    0.45    0.88
   1   3  17   45.30    4.37
   1  -3  17   48.32    5.17
   1   3  18    0.51    0.56
   1  -3  18    1.04    0.84
   1  -3  19   64.34    4.55
  -1  -4  17    6.49    1.65
  -1  -4  16  104.06    7.70
  -1  -4  15   35.92    4.77
  -1  -4  15   50.27    5.60
  -1  -4  15   49.49    5.26
  -1  -4  14    5.28    1.96
  -1  -4  14    9.50    2.63
  -1  -4  14    6.97    2.35
  -1  -4  13    5.17    2.05
  -1  -4  13    4.28    2.12
   1  -4 -13    4.76    1.86
  -1  -4  13    6.57    2.43
  -1  -4  12   61.71    6.68
  -1  -4  12   61.37    7.43
  -1  -4  12   56.01    6.79
   1  -4 -12   50.20    6.43
  -1  -4  11    0.72    1.24
  -1  -4  11    0.61    1.34
   1  -4 -11    2.19    1.76
  -1  -4  10  176.03   13.13
  -1  -4  10  184.79   12.48
   1  -4 -10  178.27   12.53
   1  -4 -10  191.17   13.71
  -1  -4   9   10.95    3.32
   1  -4  -9    9.15    2.76
  -1  -4   9   12.19    2.94
  -1  -4   9   14.30    3.61
   1  -4  -9    8.40    2.84
  -1  -4   8  137.74   11.27
   1  -4  -8  138.84   11.01
  -1  -4   8  138.81   10.19
  -1  -4   8  127.28   11.31
   1  -4  -8  137.20   11.47
  -1  -4   7   69.27    7.51
  -1  -4   7   58.52    7.14
  -1  -4   7   60.42    6.44
   1  -4  -7   69.58    7.57
  -1  -4   7   63.91    6.39
   1  -4  -7   58.65    7.23
  -1  -4   6  106.82    8.31
   1  -4  -6  114.33    9.86
  -1  -4   6  100.64    8.42
  -1  -4   6  103.73    8.89
  -1  -4   6   88.11    8.97
   1  -4  -6  122.01   10.32
  -1  -4   6  110.42    9.66
  -1  -4   5    0.45    0.76
  -1  -4   5    2.42    1.58
  -1  -4   5    1.33    1.60
   1  -4  -5    2.09    1.82
  -1  -4   5    2.67    1.61
  -1  -4   5    1.66    1.33
  -1  -4   4  151.92   11.20
  -1  -4   4  146.76   10.36
   1  -4  -4  157.70   11.43
  -1  -4   4  150.71   11.06
  -1  -4   4  163.65   11.82
  -1  -4   3   83.98    7.97
  -1  -4   3   85.27    8.00
   1  -4  -3   64.77    7.19
  -1  -4   3   69.61    6.86
  -1  -4   3   74.17    7.47
   1  -4  -2  563.08   27.03
  -1  -4   2  534.66   26.75
   1  -4  -2  569.15   26.83
  -1  -4   2  599.57   27.59
   1  -4  -2  583.06   27.69
   1  -4  -1    1.70    1.48
  -1  -4   1    1.98    1.45
   1  -4  -1    0.60    1.02
  -1  -4   1   -0.52    0.72
  -1  -4   1    0.63    1.08
  -1  -4   1    1.79    1.44
   1  -4   0   39.83    5.51
  -1  -4   0   49.58    6.16
   1  -4   0   39.23    5.22
  -1  -4   0   44.41    5.68
   1  -4   0   40.54    5.24
   1  -4   1   17.18    3.29
  -1  -4  -1   24.68    4.24
   1  -4   1   19.00    3.58
   1  -4   1   16.39    3.62
  -1  -4  -1   13.71    3.42
   1  -4   1   20.09    3.51
  -1  -4  -2  190.24   13.51
   1  -4   2  209.58   13.46
   1  -4   2  199.66   13.57
   1  -4   2  216.93   13.08
   1  -4   2  221.75   13.16
   1  -4   3   36.49    4.96
  -1  -4  -3   43.35    5.73
   1  -4   3   39.54    4.76
   1  -4   3   37.06    4.99
  -1  -4  -3   34.88    5.23
  -1  -4  -4  185.06   12.76
   1  -4   4  149.57   11.55
   1  -4   4  176.67   11.52
   1  -4   4  172.90   12.38
  -1  -4  -4  182.01   12.55
   1  -4   4  152.22   10.47
   1  -4   5   12.35    3.07
   1  -4   5   10.33    2.53
   1  -4   5   11.22    3.04
  -1  -4  -5   13.24    3.39
  -1  -4  -5   15.01    3.45
   1  -4   5   12.66    2.85
   1  -4   6  292.01   16.09
  -1  -4  -6  292.20   17.15
   1  -4   6  255.23   15.14
   1  -4   6  273.14   17.05
  -1  -4  -6  262.62   16.70
   1  -4   6  266.58   14.74
   1  -4   7   46.79    5.66
  -1  -4  -7   46.84    6.05
   1  -4   7   40.99    5.03
   1  -4   7   45.58    5.33
  -1  -4  -7   37.09    5.74
   1  -4   7   42.22    6.04
  -1  -4  -8  330.57   18.99
   1  -4   8  366.98   20.93
   1  -4   8  329.94   17.88
   1  -4   8  348.76   18.14
  -1  -4  -8  320.00   19.35
   1  -4   8  337.19   18.52
   1  -4   9    4.59    1.97
   1  -4   9    4.30    1.76
   1  -4   9    7.27    2.87
   1  -4   9    4.84    1.99
  -1  -4  -9    3.62    2.26
   1  -4  10  484.52   23.26
   1  -4  10  452.48   22.94
   1  -4  10  445.50   22.06
   1  -4  11   64.58    6.84
   1  -4  11   72.80    6.74
   1  -4  11   71.33    7.26
   1  -4  11   84.16    8.84
   1  -4  12   36.53    4.89
   1  -4  12   50.90    5.82
   1  -4  12   40.53    4.71
   1  -4  13    1.62    1.19
   1  -4  13    3.42    1.60
   1   4  13    3.55    1.27
  -1  -4 -13    2.01    1.48
   1   4  14   22.80    2.91
   1  -4  14   33.95    4.39
  -1  -4 -14   26.06    4.03
   1  -4  15    5.78    1.78
   1  -4  16   32.38    3.60
   1  -4  17    1.59    0.75
   1  -5 -14    3.54    1.39
  -1  -5  13   56.33    5.24
  -1  -5  12   58.95    5.87
  -1  -5  11  162.23   11.33
  -1  -5  11  177.92   12.58
   1  -5 -11  188.75   12.49
  -1  -5  10    0.59    1.30
   1  -5 -10    0.53    0.75
  -1  -5  10    0.70    1.19
   1  -5 -10   -0.68    1.17
   1  -5  -9   54.02    6.26
  -1  -5   9   59.07    7.00
  -1  -5   9   48.58    6.04
   1  -5  -8    1.37    1.50
   1  -5  -8    0.77    1.32
  -1  -5   8    0.75    1.47
  -1  -5   8   -0.66    1.46
   1  -5  -7   70.83    8.38
  -1  -5   7   86.32    8.74
   1  -5  -7   85.02    8.67
  -1  -5   6    1.69    1.36
   1  -5  -6    3.22    2.10
   1  -5  -6    1.51    1.67
  -1  -5   6    1.48    1.79
  -1  -5   5    0.70    0.98
  -1  -5   5    0.63    1.23
   1  -5  -5    2.33    2.02
  -1  -5   5    0.72    1.23
  -1  -5   4   13.97    3.61
  -1  -5   4   21.48    4.13
   1  -5  -4   24.39    4.70
  -1  -5   4   19.42    4.04
   1  -5  -3    8.62    2.91
   1  -5  -3   11.89    3.51
  -1  -5   3    9.12    2.92
  -1  -5   3   10.56    3.04
  -1  -5   3    9.88    2.92
  -1  -5   3    6.27    2.49
  -1  -5   2   31.09    5.33
  -1  -5   2   37.70    5.67
  -1  -5   2   36.31    5.14
   1  -5  -2   29.36    5.49
  -1  -5   2   35.70    5.64
   1  -5  -2   38.99    5.95
  -1  -5   2   33.14    4.78
   1  -5  -1  234.82   15.59
  -1  -5   1  226.32   15.45
   1  -5  -1  246.21   15.72
  -1  -5   1  208.73   15.33
  -1  -5   1  200.98   13.85
   1  -5   0    0.78    1.89
   1  -5   0    0.71    1.22
  -1  -5   0    0.80    1.37
   1  -5   0    1.41    1.39
   1  -5   1   98.95    9.01
   1  -5   1  107.80   10.23
  -1  -5  -1   99.08   10.00
   1  -5   1  115.85    9.84
  -1  -5  -1  108.24   10.45
  -1  -5  -2   -0.81    1.59
   1  -5   2   -0.76    1.99
   1  -5   2   -0.64    1.09
  -1  -5  -2   -0.86    1.47
   1  -5   3   50.11    6.38
   1  -5   3   46.80    6.54
  -1  -5  -3   57.95    7.60
  -1  -5  -3   52.29    7.08
   1  -5   4    2.17    1.89
  -1  -5  -4    1.59    1.57
  -1  -5  -4    0.89    1.52
   1  -5   4    0.71    1.41
  -1  -5  -5    4.66    2.43
   1  -5   5   10.43    2.95
  -1  -5  -6    1.78    1.75
   1  -5   6    1.51    1.67
   1  -5   7    4.54    2.12
  -1  -5  -7    8.73    2.99
  -1  -5  -8   14.32    4.01
  -1  -5  -9   15.47    3.44
  -1  -5  -9   18.31    4.26
  -1  -5 -10    6.41    2.18
  -1  -5 -10    2.92    1.91
  -1  -5 -11    1.29    1.43
  -1  -5 -11    2.95    1.38
  -1  -5 -12   14.02    3.00
  -1  -5 -13   10.74    2.26
   1  -6  -9    4.41    1.75
   1  -6  -8   14.08    2.96
   1  -6  -7   12.76    2.94
   1  -6  -7   10.34    2.50
   1  -6  -6   43.49    5.38
   1  -6  -6   37.50    5.17
   1  -6  -5    3.68    1.72
   1  -6  -5    4.17    2.04
   1  -6  -4    4.40    2.06
   1  -6  -4    7.92    2.41
  -1  -6   4    3.86    1.58
   1  -6  -3    0.59    1.16
  -1  -6   3    0.54    1.07
   1  -6  -3    2.60    1.70
   1  -6  -2   24.47    4.36
   1  -6  -2   25.12    4.02
  -1  -6   2   26.42    4.30
  -1  -6   1    6.79    2.44
   1  -6   0  130.93   10.44
  -1  -6   0  131.77   10.33
  -1  -6  -1    0.65    1.42
  -1  -6  -1    2.55    1.66
  -1  -6  -2    0.65    1.12
  -1  -6  -3   11.20    3.01
  -1  -6  -3   15.19    3.44
  -1  -6  -4    9.17    2.64
  -1  -6  -4    8.48    2.59
  -1  -6  -5    4.44    1.88
  -1  -6  -5    0.58    1.14
  -1  -6  -6   28.84    4.36
  -1  -6  -7    8.58    2.22
  -1  -6  -8   45.61    4.75
  -1  -6  -8   43.10    5.08
  -1  -6  -9    2.48    1.10
  -1  -6  -9   -0.44    0.75
  -2   0  21    0.32    0.77
  -2   0  20   11.36    2.56
  -2   0  19    0.46    0.90
  -2   0  19    1.08    1.30
  -2   0  18   48.35    5.94
  -2   0  18   51.02    5.58
  -2   0  17    1.15    1.26
  -2   0  16  131.23   10.04
  -2   0  16  140.30   10.43
  -2   0  15   -0.59    0.82
  -2   0  15   -0.57    0.79
  -2   0  14  245.00   14.04
  -2   0  14  271.76   15.20
  -2   0  14  252.57   14.70
  -2   0  13    0.45    0.77
  -2   0  13    0.50    0.86
  -2   0  12  951.47   38.62
  -2   0  12  945.71   38.06
  -2   0  11    0.41    0.69
  -2   0  10  718.57   29.49
  -2   0   9    0.33    0.72
  -2   0   9   -0.32    1.20
  -2   0   8 1096.28   41.12
  -2   0   8 1066.37   40.85
  -2   0   7    0.26    0.74
  -2   0   6  531.17   21.39
  -2   0   5   -0.44    0.94
  -2   0   4 2248.37   79.73
  -2   0   3    1.28    0.67
  -2   0   2   10.93    1.49
  -2   0   1    0.49    0.76
  -2   0   0  256.71   10.94
  -2   0  -1    0.35    0.78
  -2   0  -2  125.88    6.84
  -2   0  -2  138.77    6.32
   2   0   3   -0.23    0.46
  -2   0  -3    0.14    0.49
   2   0   4  188.01    9.52
   2   0   5    0.29    0.64
   2   0   6 1282.67   48.41
  -2   0  -7    1.83    0.85
  -2   0  -8 2885.37  102.14
  -2   0  -9    0.27    0.47
   2   0  10  198.47   12.42
   2   0  10  214.44   12.88
   2   0  11   -0.42    0.82
   2   0  11    0.58    1.14
   2   0  11   -0.59    1.54
   2   0  12  617.66   26.94
   2   0  12  571.07   28.63
   2   0  12  656.89   29.37
   2   0  13    4.79    2.13
   2   0  13    0.70    1.54
   2   0  13    1.48    1.19
   2   0  14  216.31   12.92
   2   0  14  213.32   14.73
   2   0  15    0.73    1.25
   2   0  15   -0.63    1.24
   2   0  15   -0.52    0.88
   2   0  16  586.05   28.15
   2   0  16  596.26   27.36
   2   0  17    0.45    0.98
   2   0  17   -0.49    1.08
   2   0  18   81.55    6.40
   2   0  18   94.45    6.83
   2   0  19   -0.58    0.99
   2   0  20   50.38    4.11
  -2   1  21   29.61    3.17
  -2   1  21   31.92    3.19
  -2  -1  21   25.92    3.07
  -2   1  20    0.40    0.97
  -2   1  20   -0.28    0.73
  -2  -1  20   -0.43    0.84
  -2  -1  20   -0.39    1.02
  -2  -1  19  213.91   13.58
  -2  -1  19  235.96   13.57
  -2   1  19  236.58   13.60
  -2  -1  18   80.95    7.74
  -2  -1  18   84.80    7.17
  -2  -1  18   79.19    7.89
  -2  -1  18   84.86    7.10
  -2   1  18   79.81    7.01
  -2  -1  17  281.13   15.14
  -2  -1  17  230.04   14.21
  -2   1  17  278.89   15.29
  -2  -1  17  243.90   15.41
  -2  -1  17  236.47   15.77
  -2  -1  16   26.37    4.48
  -2   1  16   24.77    4.13
  -2  -1  16   20.94    3.74
  -2   1  16   20.65    3.64
  -2  -1  16   20.28    3.54
  -2  -1  16   24.12    4.03
  -2  -1  15   30.66    4.45
  -2  -1  15   32.29    4.59
  -2  -1  15   26.28    4.63
  -2  -1  15   31.09    4.64
  -2   1  15   28.46    4.36
  -2   1  15   42.14    5.32
  -2   1  14    0.54    1.75
  -2  -1  14    1.63    2.07
  -2   1  14    1.74    1.28
  -2  -1  14    3.24    1.81
  -2  -1  14    2.87    1.50
  -2   1  14    2.21    1.72
  -2  -1  14    0.52    2.07
  -2  -1  14    2.70    1.50
  -2  -1  13  109.07    8.32
  -2   1  13  106.34    8.51
  -2  -1  13  107.61    8.66
  -2   1  13  108.80    8.42
  -2  -1  13  113.06    8.51
  -2   1  12    3.68    1.44
  -2  -1  12    1.52    1.23
  -2  -1  12    1.35    1.09
  -2  -1  12    2.74    1.27
  -2   1  12    2.93    1.36
  -2   1  11  204.27   12.22
  -2  -1  11  222.53   12.12
  -2   1  11  223.33   12.16
  -2  -1  11  209.90   12.00
  -2  -1  11  231.70   12.85
  -2  -1  10    0.72    0.79
  -2  -1  10    0.36    0.72
  -2   1  10    1.16    0.94
  -2   1  10    0.37    0.89
  -2  -1   9  148.73    8.63
  -2  -1   9  132.63    8.37
  -2   1   9  143.79    8.64
  -2   1   9  162.70    8.95
  -2  -1   8   12.45    2.06
  -2   1   8   13.04    2.10
  -2  -1   8   10.88    1.95
  -2   1   8   10.22    2.01
  -2   1   7  203.02   10.23
  -2  -1   7  207.17   10.21
  -2   1   6  333.54   14.58
  -2  -1   6  333.61   14.46
  -2   1   5  449.21   18.43
  -2  -1   5  456.39   18.38
   2  -1  -4   68.48    4.57
   2   1  -4   77.83    4.85
  -2  -1   4   64.33    4.40
  -2   1   4   68.78    4.51
  -2  -1   3 3000.63  102.90
   2  -1  -3 2917.59  103.43
  -2   1   3 2970.20  102.94
   2   1  -3 2876.40  103.48
  -2  -1   2 6129.43  211.34
   2   1  -2 5866.83  211.69
  -2  -1   2 6272.04  211.47
   2  -1  -2 6204.93  211.78
  -2   1   2 6135.74  211.34
  -2  -1   1 9999.00  336.66
  -2   1   1 9583.11  336.57
  -2   1   0  244.02   10.52
  -2  -1   0  240.34   10.50
  -2  -1  -1  302.36   12.97
  -2  -1  -1  320.16   13.02
  -2   1  -1  305.76   12.93
  -2  -1  -2   65.13    4.29
  -2   1  -2   66.76    4.37
  -2  -1  -3 1180.72   44.63
  -2   1  -3 1101.85   44.48
   2   1   3 1213.15   44.77
  -2   1  -3 1278.14   42.88
   2  -1   3 1213.53   44.67
   2   1   4   63.73    4.67
   2  -1   4   63.73    4.63
   2  -1   5  192.04   10.08
   2   1   5  200.41   10.32
  -2  -1  -6    1.44    0.90
   2  -1   7  284.98   13.34
  -2  -1  -7  311.83   14.29
  -2  -1  -8    4.25    1.45
   2  -1   8    6.80    1.55
  -2  -1  -9  260.26   13.40
   2  -1   9  247.36   12.61
  -2  -1 -10   30.11    3.92
   2  -1  10   21.31    3.06
   2  -1  10   26.22    4.09
   2  -1  11   65.82    5.72
   2   1  11   60.35    6.67
  -2  -1 -11   67.13    6.23
   2  -1  11   66.07    6.95
   2  -1  11   56.94    6.49
   2  -1  12  293.42   14.85
   2  -1  12  290.71   16.90
   2   1  12  269.03   16.59
   2  -1  12  259.30   16.33
   2  -1  13   32.69    5.18
   2   1  13   35.67    4.62
   2   1  13   39.10    5.60
   2  -1  13   43.36    4.83
   2   1  14   49.71    5.68
   2  -1  14   57.70    5.66
   2  -1  14   54.00    6.75
   2  -1  14   50.53    6.44
   2   1  14   45.91    6.32
   2  -1  15   38.20    5.54
   2  -1  15   24.43    4.54
   2   1  15   34.27    5.32
   2  -1  15   33.47    4.29
   2   1  15   32.49    4.46
   2  -1  16   50.98    5.19
   2  -1  16   58.31    6.61
   2  -1  17  139.62    9.06
   2  -1  17  177.27   11.46
   2  -1  18   -0.45    0.77
   2  -1  18   -0.46    0.78
   2  -1  19   93.21    6.49
   2   1  19   94.58    6.30
   2   1  20   -0.23    0.63
  -2  -2  21    1.73    0.77
  -2   2  20   88.98    6.00
  -2   2  20   88.30    5.73
  -2  -2  20   88.31    6.36
  -2  -2  19   14.67    2.86
  -2   2  19   16.48    2.76
  -2  -2  18   85.27    7.73
  -2  -2  18   90.44    7.46
  -2  -2  18   94.43    7.56
  -2  -2  17    0.56    1.35
  -2  -2  17    0.65    1.28
  -2  -2  17    2.79    1.65
  -2  -2  16  239.87   14.79
  -2  -2  16  226.01   15.33
  -2  -2  16  248.27   13.70
  -2  -2  16  246.30   15.05
  -2   2  16  245.40   13.83
  -2  -2  15   68.56    6.86
  -2  -2  15   54.48    5.38
  -2   2  15   55.37    5.38
  -2  -2  15   57.63    6.44
  -2  -2  15   58.08    6.00
  -2   2  15   59.96    5.73
  -2  -2  15   62.61    7.20
  -2   2  14   38.32    4.71
  -2  -2  14   38.05    5.44
  -2  -2  14   37.25    4.49
  -2   2  14   30.60    4.21
  -2  -2  14   35.75    5.08
  -2  -2  14   25.29    4.84
  -2  -2  14   35.64    4.51
  -2  -2  14   33.97    5.07
  -2   2  13    3.46    1.46
  -2   2  13    3.32    1.48
  -2  -2  13    3.30    1.54
  -2  -2  13    1.25    1.52
  -2  -2  13    2.71    1.34
  -2  -2  13    3.59    2.12
  -2  -2  13    4.97    1.94
  -2  -2  13    1.80    1.18
  -2   2  12  450.69   20.90
  -2  -2  12  444.48   21.75
  -2  -2  12  412.24   19.60
  -2  -2  12  426.72   19.99
  -2   2  12  382.09   19.40
  -2   2  12  405.72   19.90
  -2  -2  12  429.49   22.37
  -2  -2  12  434.71   19.84
  -2  -2  12  410.65   21.37
  -2  -2  11  178.41   10.51
  -2  -2  11  183.17   12.26
  -2   2  11  193.28   11.02
  -2  -2  11  168.29   11.77
  -2  -2  11  201.13   12.53
  -2  -2  11  180.08   12.61
  -2  -2  11  197.60   10.92
  -2   2  11  188.45   11.34
  -2  -2  10  816.17   34.66
  -2  -2  10  824.03   32.78
  -2  -2  10  763.98   34.40
  -2  -2  10  817.33   35.07
  -2   2  10  871.12   33.23
  -2  -2  10  787.14   35.33
  -2   2  10  848.46   33.72
  -2  -2  10  809.94   32.70
  -2   2   9   68.64    5.44
  -2  -2   9   76.01    5.52
  -2  -2   9   69.25    5.39
  -2   2   9   77.46    6.00
  -2  -2   9   79.75    7.09
  -2  -2   9   63.21    6.38
   2  -2  -9   77.94    6.42
  -2   2   8  207.35   10.62
  -2   2   8  200.24   10.20
  -2  -2   8  200.09   10.03
   2  -2  -8  209.28   11.45
  -2  -2   8  184.40    8.73
  -2   2   7    0.26    0.51
  -2  -2   7    1.78    0.72
  -2  -2   7    0.97    0.67
  -2  -2   6  297.13   14.34
  -2  -2   6  273.61   11.64
   2   2  -6  289.59   13.45
  -2  -2   6  296.10   12.16
   2  -2  -6  305.85   13.39
  -2   2   6  291.26   12.33
   2   2  -5   64.31    4.86
  -2   2   5   64.31    4.25
   2  -2  -5   59.02    4.58
  -2  -2   5   63.07    4.12
  -2  -2   5   56.18    3.41
  -2  -2   5   59.77    4.01
  -2   2   4  134.62    6.83
   2   2  -4  135.11    7.44
   2  -2  -4  136.45    7.34
  -2  -2   4  138.91    7.08
  -2  -2   4  128.57    6.60
  -2   2   3  223.14   10.10
  -2  -2   3  246.27   10.17
  -2  -2   2 1341.56   47.67
  -2   2   2 1319.87   47.78
  -2   2   1  450.32   17.61
  -2  -2   1  472.38   17.63
  -2   2   0  439.65   17.35
  -2  -2   0  455.39   17.37
   2  -2   1  332.59   14.22
  -2  -2  -1  382.46   14.54
   2   2   1  319.01   14.26
  -2  -2  -1  368.49   15.38
  -2   2  -1  367.21   14.46
   2  -2   2    3.54    0.95
   2   2   2    2.74    0.83
  -2  -2  -2    4.49    1.06
  -2   2  -2    5.31    1.14
  -2  -2  -3  345.55   14.10
   2  -2   3  318.92   13.77
   2   2   3  290.25   13.65
  -2   2  -3  332.20   14.03
  -2  -2  -4  485.02   20.09
  -2  -2  -4  458.89   19.14
  -2   2  -4  437.30   19.07
  -2   2  -5   37.05    3.80
  -2  -2  -5   46.58    4.43
  -2  -2  -5   36.39    4.03
  -2  -2  -5   40.35    3.89
  -2  -2  -6  131.52    8.51
  -2  -2  -6  135.99    8.75
  -2  -2  -7   22.33    3.40
  -2  -2  -8 1026.78   40.15
   2  -2   8  955.42   40.53
   2  -2   8  938.17   40.37
   2  -2   9    0.58    1.27
   2  -2   9   -0.46    0.00
   2  -2   9    0.60    1.02
  -2  -2  -9    0.54    1.19
   2  -2  10  420.40   21.42
   2  -2  10  486.84   23.25
  -2  -2 -10  455.86   22.45
   2   2  10  428.89   21.75
   2  -2  11    4.46    1.92
   2  -2  11    5.96    2.27
   2   2  12    1.21    1.20
   2  -2  12   -0.61    1.35
   2  -2  12    1.38    1.52
   2  -2  12    0.59    1.01
   2   2  13  380.15   19.82
   2  -2  13  384.70   20.74
   2   2  13  442.86   21.77
   2  -2  13  425.14   22.54
   2  -2  13  404.78   21.88
   2  -2  13  391.31   21.06
   2  -2  14  133.18    9.36
   2   2  14  137.36    8.60
   2  -2  14  152.91    9.99
   2   2  14  160.26   10.32
  -2   2 -14  150.31   11.66
   2  -2  14  144.93   10.21
   2  -2  14  153.57   10.91
   2  -2  15    6.94    2.57
   2  -2  15    6.60    2.36
   2   2  15    5.04    1.87
   2  -2  15    9.33    2.51
   2  -2  16   36.68    4.66
   2  -2  16   34.49    5.02
   2   2  16   36.97    4.54
   2  -2  17    5.30    2.09
   2   2  17    2.80    1.31
   2   2  18  106.17    7.15
   2  -2  18  122.12    8.24
   2  -2  19    6.27    1.54
   2   2  19    3.04    0.99
  -2   3  18   46.51    4.10
  -2  -3  17   17.34    3.20
  -2  -3  16   13.94    3.21
  -2  -3  16   20.82    3.53
  -2  -3  16   16.39    3.46
  -2  -3  15   23.92    4.18
  -2  -3  15   26.47    4.38
  -2  -3  15   21.87    4.14
  -2  -3  14   33.77    5.24
  -2  -3  14   40.16    5.63
  -2  -3  14   34.69    5.34
   2  -3 -13   55.98    6.67
  -2  -3  13   61.68    7.38
  -2  -3  13   60.89    7.08
  -2  -3  12  117.68   10.40
  -2  -3  12  101.15    8.66
  -2  -3  12  124.34   10.22
  -2  -3  11  442.15   22.21
  -2  -3  11  455.73   22.89
  -2  -3  11  424.73   22.81
  -2  -3  10    0.59    0.82
  -2  -3  10   -0.60    1.76
  -2  -3  10   -0.64    1.26
   2  -3 -10   -0.59    0.83
  -2  -3   9  201.63   13.31
  -2  -3   9  227.58   13.58
  -2  -3   9  203.82   13.58
   2  -3  -9  228.14   13.81
  -2  -3   8   87.68    7.55
  -2  -3   8   70.65    7.19
  -2  -3   8   92.69    8.03
   2  -3  -8   90.63    7.96
   2  -3  -7  344.54   18.13
  -2  -3   7  317.53   18.25
  -2  -3   7  375.16   18.18
   2  -3  -7  351.64   18.34
  -2  -3   7  347.03   18.35
   2  -3  -6   11.34    2.67
  -2  -3   6   19.37    3.50
  -2  -3   6   13.58    3.03
  -2  -3   6    8.60    2.26
  -2  -3   6   13.50    2.76
  -2  -3   6    6.46    2.16
  -2  -3   5   44.46    5.28
   2  -3  -5   34.94    4.66
  -2  -3   4   -0.51    0.87
  -2  -3   4    0.21    0.42
  -2  -3   4    0.50    1.11
   2  -3  -4   -0.47    0.93
   2  -3  -3  226.41   13.08
  -2  -3   3  218.02   10.89
  -2  -3   3  237.10   13.66
  -2  -3   2   12.56    2.05
  -2  -3   2   10.65    2.53
   2  -3  -1  124.94    8.61
  -2  -3   1  127.53    7.63
  -2  -3   1  128.87    9.35
  -2  -3   0   39.54    3.94
   2  -3   0   33.49    4.02
   2  -3   1  449.15   20.34
  -2  -3  -1  462.53   19.93
  -2  -3  -1  415.74   20.73
  -2  -3  -2  162.76   10.72
   2  -3   2  153.27    9.74
  -2  -3  -2  182.76   10.21
   2  -3   3   40.79    4.38
  -2  -3  -3   41.97    4.64
  -2  -3  -3   41.31    4.98
  -2  -3  -4   19.40    3.22
   2  -3   4   25.28    3.99
  -2  -3  -4   23.19    3.71
   2  -3   4   24.52    3.20
   2  -3   5  121.80    9.70
  -2  -3  -5  112.28    8.86
  -2  -3  -6    0.55    0.94
   2  -3   6   -0.47    0.00
   2  -3   6    1.90    1.53
   2  -3   6    0.56    0.96
  -2  -3  -6    0.56    1.22
  -2  -3  -7  305.81   14.04
   2  -3   7  288.63   14.02
  -2  -3  -7  314.48   14.38
   2  -3   8  276.73   12.88
   2  -3   8  262.94   14.17
   2  -3   8  254.88   13.02
  -2  -3  -8  263.30   13.26
   2  -3   9  853.05   36.00
   2  -3   9  877.26   37.48
   2  -3   9  783.35   35.49
  -2  -3  -9  856.16   36.61
   2  -3  10    1.00    0.99
   2  -3  10   -0.67    0.93
   2  -3  10    0.67    1.32
   2  -3  11   20.78    4.07
   2  -3  11   13.35    2.87
   2  -3  11   16.27    3.64
   2  -3  12    4.22    2.20
   2   3  12    6.63    2.04
   2  -3  12    6.05    2.39
  -2  -3 -12    4.66    2.08
   2  -3  12    5.11    1.89
   2  -3  13   81.98    8.19
   2  -3  13   71.41    7.43
   2   3  13   66.84    6.20
   2  -3  13   59.41    6.10
   2   3  14   26.05    3.66
   2  -3  14   29.22    4.72
   2  -3  14   18.32    3.17
   2  -3  14   17.74    3.57
   2   3  15  245.76   12.96
   2  -3  15  234.19   13.95
   2   3  16   33.48    3.72
   2   3  17   18.54    2.49
   2  -3  18   12.12    1.98
  -2  -4  18   45.52    3.53
  -2  -4  17    3.61    1.30
  -2  -4  16   44.32    4.60
  -2  -4  15    3.14    1.55
  -2  -4  14    1.88    1.38
   2  -4 -13    8.80    2.56
  -2  -4  13    4.24    2.21
   2  -4 -12   32.48    5.22
  -2  -4  12   38.12    5.77
  -2  -4  12   42.30    5.44
  -2  -4  11   15.20    3.25
   2  -4 -11    9.86    3.02
  -2  -4  10   52.75    6.12
  -2  -4  10   36.99    6.11
   2  -4 -10   45.66    6.33
  -2  -4  10   38.07    5.23
  -2  -4   9    4.75    2.03
   2  -4  -9    5.84    2.22
   2  -4  -9    3.98    2.23
  -2  -4   9    3.85    2.10
   2  -4  -8   71.57    7.56
  -2  -4   8   57.81    6.28
  -2  -4   8   75.01    7.65
   2  -4  -8   61.75    7.32
  -2  -4   7   17.76    3.52
   2  -4  -7    5.68    2.45
   2  -4  -7   11.69    3.13
  -2  -4   7   12.18    3.15
   2  -4  -6   23.65    4.47
   2  -4  -6   29.74    4.99
  -2  -4   6   26.03    4.36
  -2  -4   6   22.81    3.96
  -2  -4   6   23.91    4.39
   2  -4  -5   75.32    8.08
  -2  -4   5   83.53    7.92
  -2  -4   5   85.93    8.20
  -2  -4   5   92.10    8.67
   2  -4  -5   85.79    8.41
  -2  -4   4  422.00   21.54
   2  -4  -4  367.31   21.38
  -2  -4   4  409.41   21.57
   2  -4  -4  413.93   21.69
  -2  -4   4  402.54   21.29
  -2  -4   4  398.98   21.79
  -2  -4   4  425.87   22.15
  -2  -4   3   27.78    4.36
   2  -4  -3   23.94    4.51
  -2  -4   3   22.75    4.09
  -2  -4   3   28.22    4.73
  -2  -4   2  507.15   24.83
  -2  -4   2  524.49   26.31
   2  -4  -2  539.24   26.78
  -2  -4   2  570.21   27.24
   2  -4  -2  553.83   26.15
   2  -4  -1    3.40    1.90
  -2  -4   1    2.84    1.72
   2  -4  -1    4.76    1.86
  -2  -4   0  361.18   19.93
   2  -4   0  344.62   18.15
   2  -4   0  327.83   18.10
  -2  -4   0  303.60   16.43
   2  -4   1   10.21    3.01
   2  -4   1    4.52    1.86
   2  -4   1    3.90    1.66
  -2  -4  -1   10.44    2.41
  -2  -4  -1    4.47    2.33
   2  -4   2  428.28   22.32
  -2  -4  -2  416.15   20.59
   2  -4   2  414.71   20.50
   2  -4   2  385.27   20.26
   2  -4   3   94.78    8.19
   2  -4   3  123.25   10.27
   2  -4   3  113.45    9.94
  -2  -4  -3  108.00    9.66
  -2  -4  -3  111.79   10.33
   2  -4   3  105.38    8.27
  -2  -4  -3  110.19    9.07
   2  -4   4   55.84    6.80
  -2  -4  -4   57.54    6.89
  -2  -4  -4   58.17    6.45
   2  -4   4   54.25    5.64
  -2  -4  -4   45.66    6.63
   2  -4   5   80.72    8.41
  -2  -4  -5   70.27    7.77
   2  -4   5   62.67    6.93
   2  -4   6  149.82   12.60
  -2  -4  -6  188.33   13.25
   2  -4   6  189.27   12.75
   2  -4   7   -0.51    0.87
  -2  -4  -7   -0.68    1.15
   2  -4   7   -0.80    1.37
   2  -4   7    0.64    1.09
   2  -4   8   11.97    2.81
  -2  -4  -8   13.45    3.18
  -2  -4  -8   13.51    3.83
   2  -4   8    7.01    2.46
   2  -4   9    1.14    1.25
   2  -4   9    2.50    1.63
  -2  -4  -9    5.81    2.45
  -2  -4 -10   73.11    8.39
   2  -4  10   65.64    7.02
   2  -4  10   77.14    7.34
   2  -4  11    0.57    1.25
   2  -4  11    1.69    1.57
  -2  -4 -11    5.14    2.29
   2  -4  12    6.95    2.19
   2  -4  12    9.71    2.53
  -2  -4 -12    8.99    2.63
   2  -4  13    0.49    0.96
   2  -4  13   -0.44    0.75
   2  -4  14   33.66    4.16
   2  -4  15    0.34    0.75
   2  -4  16   63.77    4.68
  -2  -5  14    0.38    0.84
   2  -5 -13   78.46    6.42
  -2  -5  12   45.42    5.10
  -2  -5  12   37.43    5.00
   2  -5 -12   39.75    4.92
  -2  -5  11  103.67    8.98
  -2  -5  11   95.71    8.23
   2  -5 -11   88.93    8.29
  -2  -5  10    1.22    1.20
   2  -5 -10    1.37    1.17
  -2  -5  10    1.35    1.49
  -2  -5   9  191.04   13.02
  -2  -5   9  172.29   12.94
   2  -5  -9  186.21   13.53
  -2  -5   8   32.02    5.27
   2  -5  -8   39.63    5.55
   2  -5  -8   39.18    5.95
   2  -5  -7   60.50    7.22
  -2  -5   7   68.11    7.62
   2  -5  -7   63.11    7.64
  -2  -5   7   48.83    6.00
   2  -5  -6   -0.75    1.95
  -2  -5   6   -0.66    1.12
  -2  -5   6    2.17    1.89
  -2  -5   6    1.56    1.25
   2  -5  -5   10.81    3.42
  -2  -5   5    9.47    2.70
  -2  -5   5   11.96    3.27
  -2  -5   5   12.71    3.36
   2  -5  -4   25.21    4.83
  -2  -5   4   22.85    4.41
   2  -5  -4   16.56    4.17
  -2  -5   4   19.33    3.87
  -2  -5   4   21.04    4.12
  -2  -5   4   16.04    3.38
   2  -5  -3   24.74    4.89
  -2  -5   3   29.72    5.14
   2  -5  -3   26.21    4.91
  -2  -5   3   33.40    4.93
  -2  -5   3   34.23    5.07
   2  -5  -2   15.25    3.73
  -2  -5   2    7.02    2.69
  -2  -5   2   15.75    3.82
  -2  -5   2   11.35    2.91
  -2  -5   2   10.38    2.99
   2  -5  -2    7.49    2.79
  -2  -5   1    2.19    1.90
  -2  -5   1    5.69    2.53
   2  -5  -1    0.72    1.01
  -2  -5   0   41.61    6.26
  -2  -5   0   31.92    5.41
  -2  -5   0   45.77    6.60
   2  -5   0   42.94    5.54
   2  -5   0   38.56    5.59
   2  -5   1   57.61    7.28
  -2  -5  -1   44.16    6.45
  -2  -5  -1   53.51    7.34
   2  -5   1   45.21    5.90
  -2  -5  -2    9.47    3.19
  -2  -5  -2    9.60    2.97
   2  -5   2    8.87    2.49
   2  -5   3    0.58    1.14
  -2  -5  -3    0.79    1.35
  -2  -5  -4   34.09    5.57
   2  -5   4   33.02    4.62
   2  -5   5   45.86    5.44
  -2  -5  -5   50.07    6.59
  -2  -5  -5   53.45    7.25
  -2  -5  -6    1.41    1.70
  -2  -5  -6    1.69    1.86
   2  -5   6   -0.51    0.88
   2  -5   7  173.11   11.24
  -2  -5  -7  211.31   14.82
  -2  -5  -8   18.42    4.12
  -2  -5  -9   57.67    6.97
  -2  -5 -10    7.39    2.18
  -2  -5 -10    4.37    2.05
  -2  -5 -11   70.35    5.89
  -2  -5 -11   74.30    6.90
  -2  -5 -12   -0.81    0.98
  -2  -6   9    0.36    0.80
   2  -6  -9    0.44    0.62
  -2  -6   8   16.28    2.84
   2  -6  -8   13.18    2.81
   2  -6  -8   17.42    3.06
  -2  -6   7    5.00    1.69
   2  -6  -7    0.52    1.14
  -2  -6   6   61.21    5.71
   2  -6  -6   59.71    6.25
   2  -6  -6   69.84    6.77
  -2  -6   5    0.82    0.91
   2  -6  -5    1.06    1.05
   2  -6  -5    0.58    1.14
   2  -6  -4   63.77    6.68
   2  -6  -3   -0.58    0.99
  -2  -6   3    1.47    1.28
  -2  -6   2  103.67    8.32
   2  -6  -2   82.22    7.77
  -2  -6   1    0.57    1.26
  -2  -6   0  157.47   11.26
  -2  -6  -1   15.57    3.43
  -2  -6  -2    8.17    2.32
  -2  -6  -2    8.25    2.52
  -2  -6  -3   17.22    3.29
  -2  -6  -3   13.84    3.14
  -2  -6  -4   -0.52    1.03
  -2  -6  -4    5.06    2.07
  -2  -6  -4    3.06    1.71
  -2  -6  -5    5.57    1.94
  -2  -6  -5    6.86    2.22
  -2  -6  -6   23.58    3.65
  -2  -6  -6   28.92    4.01
  -2  -6  -6   22.86    3.89
  -2  -6  -7    8.88    2.26
  -2  -6  -7    8.87    2.34
  -2  -6  -7    4.45    1.77
  -2  -6  -8   25.38    3.48
  -2  -6  -8   32.68    3.64
  -2  -6  -8   21.87    3.37
  -2  -6  -9    7.18    1.50
  -3   0  21   -0.58    0.75
  -3   0  21   -0.23    0.55
  -3   0  20  156.39    9.52
  -3   0  20  138.97    8.85
  -3   0  19    1.51    1.48
  -3   0  19    0.87    0.86
  -3   0  19    0.48    1.06
  -3   0  18   -0.52    1.02
  -3   0  18    2.33    1.52
  -3   0  18    1.72    1.50
  -3   0  17   -0.64    1.26
  -3   0  17    0.57    1.26
  -3   0  16   30.57    4.86
   3   0 -16   35.95    6.05
  -3   0  16   38.89    5.30
  -3   0  16   31.00    4.57
  -3   0  15    0.66    1.30
  -3   0  15    1.76    1.16
  -3   0  14  201.39   12.96
  -3   0  13   -0.53    1.65
  -3   0  12   11.11    2.33
  -3   0  12    7.97    2.22
  -3   0  11    0.46    1.02
  -3   0  11    0.45    0.77
  -3   0  10  674.96   27.80
  -3   0  10  612.16   27.20
  -3   0   9    1.17    1.09
  -3   0   9   -1.14    1.24
  -3   0   8   88.66    6.53
  -3   0   8   96.78    6.81
  -3   0   7   -0.34    0.94
   3   0  -7   -0.39    1.01
  -3   0   7    0.63    0.76
  -3   0   6 1023.38   39.61
   3   0  -6 1032.40   39.98
   3   0  -5    0.33    0.64
  -3   0   5    0.61    0.80
   3   0  -4  105.31    6.82
  -3   0   4  106.43    6.34
   3   0  -3   44.15    3.99
  -3   0   3   48.91    3.85
  -3   0   2   48.08    3.91
  -3   0   1   -1.78    1.12
  -3   0   0 2148.59   77.12
  -3   0  -1   -0.27    0.74
  -3   0  -2  192.71   10.10
  -3   0  -2  202.73    9.51
  -3   0  -3    0.31    0.92
  -3   0  -3    0.22    0.53
  -3   0  -4   76.06    5.91
   3   0   4   83.24    6.24
   3   0   5    0.26    0.63
  -3   0  -5   -0.39    1.16
   3   0   5   -0.40    0.87
   3   0   6 2067.57   74.42
   3   0   6 2042.91   76.43
   3   0   7    0.96    1.00
   3   0   7    0.48    0.95
   3   0   8  979.85   38.24
  -3   0  -8  974.66   38.10
  -3   0  -9    0.35    0.60
   3   0   9    1.58    1.03
   3   0   9    0.58    0.98
   3   0   9   -0.53    1.04
   3   0  10  517.21   25.68
   3   0  10  552.76   25.81
   3   0  11    0.68    1.16
   3   0  11    1.90    1.53
   3   0  12   51.69    6.56
   3   0  12   41.41    5.77
   3   0  13   -0.75    1.80
   3   0  13   -0.71    1.21
   3   0  14    5.24    2.22
  -3   0 -14    6.39    2.70
   3   0  14    4.19    2.01
   3   0  15    0.50    0.86
   3   0  15   -2.16    2.65
   3   0  15   -0.63    1.38
   3   0  16  204.47   13.34
   3   0  16  230.52   13.05
   3   0  17   -0.40    0.88
   3   0  17   -0.44    0.75
   3   0  18    2.97    1.18
  -3   1  21   45.45    3.71
  -3   1  20   -0.24    0.01
  -3   1  20   -0.35    0.78
  -3  -1  20    0.71    0.85
  -3   1  20    0.30    0.72
  -3   1  19  167.20   10.60
  -3   1  19  185.13   10.49
  -3  -1  19  148.11   10.37
  -3  -1  19  186.03   10.46
  -3   1  18   51.95    5.45
  -3  -1  18   50.27    5.25
  -3  -1  18   38.48    5.21
  -3   1  18   46.04    5.38
  -3   1  17   77.20    7.41
  -3   1  17   73.04    6.93
  -3  -1  17   68.26    6.72
  -3  -1  17   60.85    6.95
  -3   1  16   -0.60    1.18
  -3  -1  16   -0.55    0.93
  -3   1  16    0.58    1.14
  -3  -1  16    1.71    1.37
  -3   1  16    1.13    1.24
   3   1 -16   -0.90    1.26
   3  -1 -16    0.84    1.44
  -3  -1  16   -0.69    1.36
  -3  -1  16    2.26    1.36
  -3  -1  15  327.27   17.32
  -3   1  15  312.68   17.22
  -3   1  15  312.53   17.05
  -3  -1  15  288.54   16.62
  -3  -1  15  310.75   17.24
  -3  -1  15  341.27   17.54
   3   1 -15  323.89   20.14
   3  -1 -15  296.91   19.04
  -3  -1  15  249.58   16.96
  -3   1  15  296.14   17.16
  -3  -1  14   15.05    3.22
  -3  -1  14   18.44    3.84
  -3  -1  14   20.42    3.59
  -3   1  14   14.58    3.19
  -3  -1  14   22.08    3.74
   3   1 -14   14.29    3.76
   3  -1 -14   21.35    4.45
  -3  -1  14   25.13    4.38
  -3   1  14   23.58    4.03
  -3  -1  13  124.95    9.62
  -3  -1  13  147.63    9.97
  -3   1  13  135.43    9.95
  -3  -1  13  126.48   10.08
  -3   1  13  119.59    9.27
  -3  -1  13  117.10    9.14
  -3  -1  12   40.80    4.65
  -3   1  12   36.10    4.43
  -3  -1  12   30.31    4.52
  -3   1  12   27.53    3.96
  -3  -1  12   31.05    4.36
  -3  -1  12   34.80    4.34
  -3  -1  11  596.00   16.46
  -3   1  11  659.14   17.41
  -3   1  11  646.59   17.43
  -3  -1  11  634.82   17.09
  -3  -1  11  621.67   18.34
  -3   1  11  592.03   16.71
  -3  -1  11  630.19   18.00
  -3  -1  10    0.49    0.84
  -3  -1  10    4.92    1.71
  -3   1  10    2.13    1.33
  -3  -1  10    2.51    1.37
  -3  -1  10    3.28    1.40
  -3   1  10    2.91    1.42
  -3   1   9  454.63   20.28
  -3  -1   9  448.50   20.18
  -3  -1   9  453.84   20.13
  -3   1   9  420.33   19.90
  -3   1   8  657.91   26.35
  -3  -1   8  638.79   26.13
   3  -1  -8  595.86   26.81
   3   1  -8  622.00   27.26
  -3   1   8  603.36   25.83
  -3  -1   8  614.06   25.78
  -3   1   7    2.55    1.04
  -3   1   7    2.70    1.11
   3  -1  -7    2.74    1.28
   3   1  -7    0.41    0.90
  -3  -1   7    2.32    1.04
  -3  -1   7    2.52    1.08
  -3  -1   6   24.16    3.01
  -3   1   6   23.59    3.01
   3   1  -6   26.00    3.43
   3  -1  -6   28.75    3.58
  -3   1   5  546.88   22.07
  -3  -1   5  529.26   21.88
   3   1  -5  499.52   22.28
   3  -1  -5  497.28   22.01
   3   1  -4  125.98    8.32
   3  -1  -4  155.75    8.73
  -3  -1   4  145.22    7.73
  -3   1   4  145.52    7.80
  -3  -1   3  814.00   30.83
  -3   1   3  788.05   30.71
  -3  -1   2  113.56    6.63
  -3   1   2  116.82    6.73
  -3   1   1 3304.37  117.77
  -3  -1   1 3368.46  117.76
  -3   1   0   75.32    5.48
  -3  -1   0   78.65    5.40
  -3   1  -1  186.20    9.78
  -3  -1  -1  190.94    9.78
  -3  -1  -1  196.63    9.75
  -3   1  -2  222.71   11.62
  -3  -1  -2  249.62   11.95
  -3  -1  -2  255.02   11.77
  -3   1  -3    1.06    0.60
   3  -1   3    0.68    0.82
   3   1   3    1.03    0.96
  -3   1  -3    2.22    1.21
  -3  -1  -3    0.95    0.88
   3   1   4   90.38    6.62
  -3  -1  -4   84.62    6.20
  -3   1  -4   80.89    4.75
  -3   1  -4   85.87    6.26
   3  -1   4   87.21    6.40
   3   1   5  376.64   16.05
  -3   1  -5  360.56   17.46
   3  -1   5  381.09   17.64
  -3  -1  -5  336.79   17.08
   3   1   5  400.23   17.88
   3  -1   5  356.96   16.13
  -3   1  -6  927.23   36.79
   3   1   6  933.74   34.87
  -3  -1  -6  872.51   36.60
   3   1   6  877.71   36.58
   3  -1   6  849.69   36.39
   3  -1   6  910.44   34.93
   3  -1   7  223.22   11.54
   3   1   7  215.04   11.39
  -3  -1  -7  226.28   12.27
  -3  -1  -7  219.65   12.91
  -3  -1  -8   69.98    6.09
   3   1   8   63.27    5.41
   3  -1   8   70.48    5.69
   3   1   8   65.19    6.42
   3  -1   8   62.65    6.41
   3  -1   8   69.96    6.64
   3   1   9   21.12    3.14
   3  -1   9   17.06    2.83
   3   1   9   17.82    3.77
   3  -1   9   14.85    3.48
   3   1   9   21.28    3.48
  -3  -1  -9   18.13    3.14
   3  -1   9   18.72    3.56
   3   1  10   42.44    5.44
   3   1  10   30.39    4.46
  -3  -1 -10   33.22    4.40
   3   1  10   27.19    3.81
   3  -1  10   36.16    4.21
   3  -1  10   26.07    4.43
   3  -1  10   32.24    4.89
   3  -1  11  345.99   17.28
   3   1  11  335.04   17.33
   3  -1  11  314.22   18.80
  -3  -1 -11  352.08   18.10
   3   1  12    2.05    1.34
   3  -1  12    0.97    1.07
   3  -1  12    1.40    1.69
   3   1  12   -0.71    1.56
   3  -1  12   -0.71    1.22
  -3  -1 -12    0.81    1.39
  -3   1 -12   -0.84    1.43
   3   1  13   38.79    4.96
   3  -1  13   48.99    5.36
   3  -1  13   35.34    5.69
   3   1  13   45.79    6.33
  -3   1 -13   44.67    6.73
  -3  -1 -13   43.18    6.46
   3  -1  13   41.63    5.94
   3   1  14    4.76    1.88
   3  -1  14    0.71    1.99
   3   1  14    2.88    2.13
   3  -1  14    1.95    1.36
  -3  -1 -14   -1.71    2.91
  -3   1 -14    0.89    2.62
   3  -1  14    3.61    2.01
   3  -1  15  253.57   15.36
   3   1  15  216.93   14.65
   3  -1  15  224.83   14.83
   3   1  15  230.79   13.38
   3  -1  15  218.30   14.73
   3  -1  16   46.05    5.76
   3   1  16   49.08    5.20
   3  -1  16   54.43    6.25
   3   1  16   39.04    5.31
   3  -1  17  220.67   12.45
   3   1  17  172.33   10.62
   3   1  18    0.31    0.82
   3  -1  18    0.37    0.63
   3  -1  19   46.31    3.65
  -3  -2  20   67.46    5.24
  -3   2  20   69.49    4.57
  -3   2  19   21.08    2.93
  -3  -2  19   19.59    3.02
  -3   2  18   47.32    4.97
  -3   2  18   59.63    5.04
  -3  -2  18   49.99    5.47
  -3   2  17    0.48    1.06
  -3   2  17    0.42    0.83
  -3  -2  17    0.41    0.90
  -3  -2  17   -0.58    1.40
  -3  -2  16   64.74    6.87
  -3   2  16   70.12    6.39
  -3  -2  16   51.08    6.40
  -3  -2  16   57.44    5.79
  -3  -2  16   67.08    6.91
  -3   2  15    3.56    1.59
  -3  -2  15    4.71    1.93
  -3  -2  15    6.51    2.40
  -3  -2  15    4.41    1.61
  -3  -2  15    3.43    1.92
  -3  -2  15    3.71    1.93
  -3  -2  14   10.17    2.48
  -3  -2  14   14.54    3.39
  -3   2  14   15.00    2.97
  -3  -2  14    9.95    2.45
  -3  -2  14   15.82    3.53
   3  -2 -14   12.35    3.28
  -3   2  14   15.66    2.95
  -3  -2  14   -0.49    0.07
   3   2 -14   10.65    3.23
  -3  -2  14   13.31    3.45
  -3   2  14   15.03    3.05
  -3  -2  13   13.75    2.73
   3   2 -13    8.56    3.44
  -3  -2  13   12.37    3.34
  -3  -2  13   10.16    2.81
  -3  -2  13    8.71    2.30
  -3  -2  13    6.26    2.23
   3  -2 -13    3.47    2.38
  -3   2  13    3.47    2.14
  -3  -2  13    1.91    1.83
  -3   2  13   10.81    2.62
  -3  -2  13   10.37    2.98
  -3  -2  12  379.58   18.98
  -3   2  12  434.63   20.21
  -3  -2  12  386.05   20.90
  -3  -2  12  381.17   21.01
  -3   2  12  380.92   19.18
  -3  -2  12  385.01   18.99
   3   2 -12  463.89   22.87
   3  -2 -12  387.79   20.97
  -3  -2  12  399.07   21.16
  -3  -2  12  394.09   20.67
  -3  -2  11   10.60    2.35
  -3   2  11   11.36    2.49
  -3  -2  11   15.58    3.38
  -3  -2  11    7.10    2.43
  -3  -2  11    9.82    2.73
  -3  -2  11    8.58    2.48
  -3   2  11   10.07    2.35
  -3  -2  11    9.65    2.21
   3   2 -11   12.58    3.08
   3  -2 -11   10.79    2.73
  -3   2  10  675.55   29.71
  -3  -2  10  744.95   31.60
  -3  -2  10  681.21   31.45
  -3  -2  10  655.71   31.05
  -3   2  10  671.02   29.25
  -3  -2  10  714.63   29.35
   3   2 -10  766.07   32.27
   3  -2 -10  690.87   30.95
  -3  -2  10  729.47   31.39
   3  -2 -10  742.91   30.77
  -3   2   9   32.91    3.93
  -3  -2   9   33.58    4.54
  -3  -2   9   27.34    3.50
  -3   2   9   32.59    3.91
  -3  -2   9   34.08    3.98
  -3  -2   9   32.69    4.63
  -3   2   9   34.31    3.87
   3  -2  -9   35.30    4.46
   3   2  -9   35.19    4.72
  -3  -2   9   31.00    4.48
  -3  -2   9   27.71    3.00
  -3  -2   9   32.03    4.60
  -3   2   8  560.46   24.04
  -3  -2   8  593.92   25.89
  -3  -2   8  508.56   25.09
  -3  -2   8  585.71   26.33
  -3   2   8  589.11   24.26
  -3  -2   8  548.29   23.72
   3   2  -8  635.28   26.35
   3  -2  -8  617.80   25.75
  -3  -2   8  580.67   25.70
  -3  -2   8  554.18   23.82
  -3  -2   8  546.48   23.04
  -3   2   7   77.08    5.65
  -3  -2   7   73.08    5.41
   3   2  -7   77.13    6.38
   3  -2  -7   68.64    6.01
  -3  -2   7   65.89    5.20
  -3  -2   7   68.82    5.08
  -3   2   7   65.86    5.31
  -3  -2   6  156.05    8.68
  -3   2   6  160.43    8.91
  -3  -2   6  159.51   10.57
  -3   2   6  165.07    9.03
  -3  -2   6  158.17    8.78
   3   2  -6  161.78    9.94
   3  -2  -6  158.07    9.57
  -3  -2   6  163.11    8.82
  -3   2   5  135.50    8.02
  -3  -2   5  148.51    8.09
   3   2  -5  145.53    8.98
   3  -2  -5  125.72    8.35
  -3  -2   5  163.05   10.16
  -3  -2   5  145.39    8.11
  -3  -2   4  800.82   30.12
  -3   2   4  735.98   29.96
  -3  -2   4  790.42   32.42
  -3  -2   4  759.38   30.09
  -3  -2   3  364.64   16.25
  -3   2   2  920.16   34.91
  -3  -2   2  953.18   34.98
  -3  -2   2  916.09   35.87
  -3   2   1  784.18   30.57
  -3  -2   1  819.53   33.16
  -3  -2   1  809.76   30.59
  -3  -2   0  632.07   24.82
  -3   2   0  639.33   24.89
  -3  -2   0  589.37   26.52
  -3  -2  -1   -0.27    0.71
  -3   2  -1   -0.28    0.72
  -3  -2  -1    0.42    0.83
   3   2   2  871.54   34.05
  -3   2  -2  921.13   33.92
  -3  -2  -2  867.02   33.65
  -3  -2  -2  853.45   35.33
   3  -2   2  822.56   33.63
  -3  -2  -3    4.15    1.27
  -3   2  -3    4.85    1.40
   3  -2   3    4.51    1.43
   3   2   3    3.34    1.28
  -3  -2  -3    4.84    1.68
  -3   2  -4  504.70   21.85
  -3  -2  -4  504.21   21.75
  -3  -2  -4  529.08   22.65
   3  -2   4  508.94   21.87
   3   2   4  494.77   21.86
  -3  -2  -4  480.45   22.72
   3   2   5   15.15    2.20
  -3   2  -5    9.57    2.16
   3   2   5    8.36    2.05
  -3  -2  -5   15.58    2.86
  -3  -2  -5   13.67    2.53
   3  -2   5   13.13    2.44
  -3  -2  -5   15.50    2.96
   3   2   6 1095.76   41.24
  -3  -2  -6 1068.88   42.74
   3  -2   6 1077.38   44.21
  -3  -2  -6 1181.96   43.79
  -3  -2  -6 1033.33   43.25
  -3   2  -6 1029.67   42.72
   3   2   7    3.83    1.34
  -3  -2  -7    4.03    1.58
  -3   2  -7    7.03    2.05
  -3  -2  -7    7.79    2.20
  -3  -2  -7    4.53    1.65
   3   2   8  512.43   14.31
  -3   2  -8  504.51   16.85
   3   2   8  499.43   16.27
  -3  -2  -8  526.51   17.08
  -3  -2  -8  470.79   15.77
  -3  -2  -9    0.60    0.84
  -3  -2  -9   -1.19    2.41
   3   2   9    1.70    1.11
   3   2  10  125.61    8.77
   3  -2  10  120.63    9.58
   3   2  10  122.52    9.74
  -3  -2 -10  129.51   10.16
  -3   2 -10  126.72   10.30
  -3  -2 -10  100.59    9.36
   3   2  11  124.14    8.96
   3  -2  11  122.37    9.83
   3   2  11  109.76    9.49
  -3   2 -11  129.75   10.74
  -3  -2 -11  121.27   10.17
  -3  -2 -11  104.96    9.49
   3   2  12   75.39    6.77
   3  -2  12   70.06    7.38
   3   2  12   76.30    7.70
   3  -2  12   73.54    6.73
  -3   2 -12   82.76    8.47
  -3   2 -13   86.31    8.60
   3  -2  13   91.61    7.95
   3   2  13   75.52    7.40
   3  -2  13   86.30    8.29
   3  -2  13   84.44    6.73
   3  -2  14   75.52    8.13
   3   2  14   63.20    6.24
   3  -2  14   78.77    7.41
   3   2  14   75.66    7.40
   3   2  15    0.45    0.99
   3  -2  15   -0.65    1.43
   3  -2  16  194.65   12.34
   3   2  16  182.56   10.73
   3   2  17    0.65    0.78
   3  -2  17    0.45    1.32
   3  -2  18   73.50    5.65
  -3  -3  19    5.66    1.49
  -3  -3  18   35.86    4.15
  -3  -3  17   72.61    6.72
  -3  -3  16   -0.50    0.85
  -3  -3  16   -0.59    1.00
  -3  -3  15    7.99    2.51
  -3  -3  14    3.27    1.62
  -3  -3  14    5.65    2.40
  -3  -3  14   10.42    2.83
   3  -3 -14    7.63    2.44
  -3  -3  13  169.55   11.98
  -3  -3  12   17.72    3.65
  -3  -3  11  222.92   15.01
  -3  -3  11  200.85   14.01
   3  -3 -11  223.99   14.13
  -3  -3  10   10.87    3.08
  -3  -3  10    7.40    2.44
  -3  -3  10    3.58    2.01
   3  -3 -10   10.15    2.80
  -3  -3   9   75.86    7.88
  -3  -3   9   86.11    7.87
   3  -3  -9   84.40    8.03
   3  -3  -8    5.52    2.10
  -3  -3   8    6.73    2.48
  -3  -3   8    4.60    2.06
  -3  -3   8    5.88    2.33
  -3  -3   8    4.60    2.15
  -3  -3   7   53.89    6.32
  -3  -3   7   53.61    6.40
   3  -3  -7   49.98    5.97
   3  -3  -7   59.58    6.47
  -3  -3   7   67.08    7.10
  -3  -3   6    1.86    1.50
  -3  -3   6    2.35    1.42
   3  -3  -6    2.84    1.48
  -3  -3   6    0.60    1.03
  -3  -3   6    0.61    1.04
   3  -3  -6   -0.58    0.99
  -3  -3   5   75.06    7.25
   3  -3  -5   78.52    7.58
  -3  -3   5   84.37    7.86
  -3  -3   5   85.27    7.94
  -3  -3   5   99.68    8.46
  -3  -3   4    7.33    2.20
  -3  -3   4    7.35    2.44
  -3  -3   4    5.48    1.34
   3  -3  -4    6.18    2.15
  -3  -3   4    3.57    1.67
  -3  -3   3  389.84   20.01
   3  -3  -3  328.29   18.82
  -3  -3   3  365.09   16.62
  -3  -3   3  407.38   19.84
  -3  -3   3  403.84   20.12
  -3  -3   3  372.31   19.56
  -3  -3   2   35.47    4.81
  -3  -3   2   29.17    3.50
   3  -3  -2   43.15    5.31
  -3  -3   2   29.31    4.51
  -3  -3   2   38.57    5.11
   3  -3  -1   29.26    4.43
  -3  -3   1   29.72    3.65
  -3  -3   0    0.58    1.28
   3  -3   0    0.57    0.79
  -3  -3   0   -0.39    0.66
  -3  -3   0    0.59    0.82
  -3  -3  -1  443.72   20.56
  -3  -3  -1  480.75   23.03
  -3  -3  -1  434.95   22.28
  -3  -3  -2   27.05    3.85
  -3  -3  -2   26.82    4.30
  -3  -3  -3   17.74    3.16
  -3  -3  -3   18.76    3.90
  -3  -3  -4   41.16    5.56
  -3  -3  -5  113.70    9.72
   3  -3   6   23.81    4.35
  -3  -3  -6   33.24    4.80
  -3  -3  -6   38.68    5.41
   3  -3   7  368.71   20.36
  -3  -3  -7  360.22   19.79
  -3  -3  -7  345.19   20.03
   3   3   8   74.02    6.15
  -3  -3  -8   84.40    8.27
   3  -3   8   91.75    8.84
  -3  -3  -8   79.15    8.16
   3   3   9  433.52   20.12
   3  -3   9  480.02   23.33
  -3  -3  -9  432.23   23.29
   3  -3   9  455.96   23.73
  -3  -3  -9  398.90   22.48
   3   3  10  117.98    8.38
   3  -3  10  126.95   10.50
  -3  -3 -10  112.35   10.32
   3  -3  10  127.14   10.74
  -3  -3 -10  120.83   10.17
   3   3  11   -0.44    0.75
   3  -3  11    0.70    0.97
   3  -3  11    0.72    1.42
   3   3  12    3.04    1.42
   3  -3  12    2.74    1.78
   3  -3  12    0.69    1.36
   3   3  13   27.95    3.71
   3  -3  13   37.39    5.34
   3  -3  13   31.36    4.84
   3   3  14    0.74    0.90
   3  -3  14   -0.58    1.15
   3  -3  14    1.13    1.37
   3  -3  15  117.32    8.57
   3   3  15  103.62    7.01
   3  -3  15  116.48    8.70
   3   3  16    5.96    1.40
   3  -3  16    6.42    1.83
  -3  -4  17    0.30    0.71
  -3  -4  16   67.58    5.59
  -3  -4  16   58.28    5.47
  -3  -4  15   -0.49    1.07
  -3  -4  15    0.49    0.96
  -3  -4  14    6.24    2.24
   3  -4 -14    4.20    1.73
  -3  -4  14    4.75    1.86
  -3  -4  13    4.43    1.98
   3  -4 -13    2.54    1.53
  -3  -4  13    1.35    1.34
  -3  -4  12   43.12    5.91
   3  -4 -12   41.61    5.85
  -3  -4  12   35.45    5.56
  -3  -4  12   35.93    4.84
  -3  -4  11   20.00    3.80
  -3  -4  11   17.28    4.00
  -3  -4  10   48.90    6.55
  -3  -4  10   50.73    6.27
  -3  -4   9    4.98    2.22
  -3  -4   9    2.25    1.66
   3  -4  -9    2.93    1.61
  -3  -4   8    8.80    2.90
   3  -4  -8    8.88    2.93
  -3  -4   8    8.28    2.79
  -3  -4   8    8.27    2.88
  -3  -4   8    8.18    2.39
   3  -4  -7    0.74    1.26
  -3  -4   7    0.73    1.44
  -3  -4   7   -0.75    1.47
   3  -4  -7    1.41    1.39
  -3  -4   7    0.63    1.07
  -3  -4   7    0.75    1.64
   3  -4  -6    8.01    2.78
  -3  -4   6    5.65    2.42
  -3  -4   6    2.22    1.93
   3  -4  -6    6.49    2.47
  -3  -4   6    5.52    2.36
  -3  -4   6    3.75    2.23
  -3  -4   5   15.07    3.68
   3  -4  -5   20.00    4.08
  -3  -4   5   15.40    3.73
  -3  -4   5   18.95    3.93
   3  -4  -5   19.67    4.28
  -3  -4   5   13.45    3.46
   3  -4  -4  299.47   17.71
  -3  -4   4  268.04   16.69
   3  -4  -4  286.40   17.88
  -3  -4   4  310.60   18.16
  -3  -4   4  304.74   18.08
  -3  -4   4  280.87   17.76
  -3  -4   3   14.02    3.26
   3  -4  -3   11.02    3.18
  -3  -4   3    8.11    2.65
  -3  -4   2  228.84   14.31
   3  -4  -2  224.54   15.50
  -3  -4   2  245.75   16.09
  -3  -4   2  254.08   16.28
   3  -4  -2  263.13   15.62
  -3  -4   2  216.75   12.74
   3  -4  -1   20.50    4.01
  -3  -4   1   18.74    3.45
  -3  -4   1   17.74    4.09
   3  -4  -1   22.86    4.60
  -3  -4   1   27.29    3.86
  -3  -4   0  171.73   11.36
   3  -4   0  184.86   12.55
   3  -4   1   13.80    3.12
  -3  -4  -1   15.38    3.15
  -3  -4  -1   18.14    4.07
   3  -4   2    1.61    1.06
  -3  -4  -2    1.17    1.16
   3  -4   2    0.58    0.80
  -3  -4  -2    0.80    1.36
   3  -4   3    8.72    2.41
  -3  -4  -3    2.49    1.51
  -3  -4  -3    4.04    2.11
   3  -4   4   16.69    3.10
  -3  -4  -4   20.35    3.98
  -3  -4  -4   19.67    4.24
  -3  -4  -5    0.72    1.24
  -3  -4  -5    0.69    0.96
   3  -4   5    0.72    1.22
  -3  -4  -5   -0.82    1.63
   3  -4   6   31.42    5.09
  -3  -4  -6   32.90    5.19
  -3  -4  -6   31.31    5.55
  -3  -4  -6   30.28    5.02
   3  -4   7   86.91    7.55
  -3  -4  -7   89.96    8.51
   3  -4   7   86.61    8.75
  -3  -4  -7   87.84    9.21
   3  -4   8   29.31    4.27
  -3  -4  -8   34.60    5.73
   3  -4   8   25.06    4.60
   3  -4   9    2.67    1.49
  -3  -4  -9    2.23    1.64
   3  -4   9    5.34    2.08
   3  -4  10   97.78    8.68
  -3  -4 -10   90.35    8.65
   3  -4  10   88.22    7.77
  -3  -4 -11   -0.59    1.00
   3  -4  11   -0.50    0.99
   3  -4  11   -0.57    1.26
   3  -4  12    7.75    2.17
   3  -4  12    6.52    2.05
   3  -4  13   51.03    5.04
   3  -4  13   57.57    5.38
   3  -4  14   70.29    5.58
   3  -4  14   81.54    5.86
   3  -4  15    4.35    1.14
  -3  -5  14    0.67    0.66
   3  -5 -13   24.94    3.39
  -3  -5  12    0.51    1.01
   3  -5 -12    1.00    1.10
  -3  -5  11   83.17    7.55
   3  -5 -11   61.35    6.83
  -3  -5  10    0.63    1.07
   3  -5 -10   -0.65    0.91
  -3  -5   9  115.25    9.99
   3  -5  -9  127.99   10.59
  -3  -5   8    6.88    2.45
   3  -5  -8    5.93    2.32
  -3  -5   7   83.56    8.43
  -3  -5   7   81.45    7.67
  -3  -5   6    2.58    1.91
  -3  -5   6    0.69    1.18
  -3  -5   5   75.36    7.05
  -3  -5   5   54.15    6.77
  -3  -5   5   72.18    7.69
   3  -5  -5   59.76    7.43
  -3  -5   4   73.57    7.53
  -3  -5   4   64.26    7.56
  -3  -5   4   67.34    7.30
   3  -5  -4   55.17    7.15
   3  -5  -3   41.78    6.05
  -3  -5   3   27.07    4.55
  -3  -5   3   41.77    5.85
  -3  -5   3   39.37    5.87
   3  -5  -3   42.61    6.07
   3  -5  -2   16.52    3.87
   3  -5  -2   21.62    4.19
  -3  -5   2   19.38    4.37
  -3  -5   2   19.35    3.56
  -3  -5   2   20.79    4.26
  -3  -5   1   97.21    9.69
   3  -5  -1  111.78    9.71
   3  -5  -1  114.31    9.92
   3  -5   0    4.68    2.19
  -3  -5   0    2.38    1.75
  -3  -5   0    1.67    1.85
   3  -5   0    3.21    1.79
  -3  -5   0    4.75    2.47
  -3  -5  -1   52.91    6.98
  -3  -5  -1   55.74    7.18
   3  -5   1   42.30    5.50
  -3  -5  -2   10.92    3.19
  -3  -5  -3   61.77    7.39
   3  -5   3   65.75    6.97
  -3  -5  -3   54.42    7.30
   3  -5   4    3.69    1.83
  -3  -5  -4    7.35    2.81
  -3  -5  -4    6.59    2.93
  -3  -5  -5  197.09   13.46
   3  -5   5  166.70   11.88
  -3  -5  -5  181.55   13.83
   3  -5   6    2.78    1.55
  -3  -5  -6    0.77    1.31
  -3  -5  -6    3.19    1.78
  -3  -5  -7  103.90    8.78
   3  -5   7  108.17    8.60
  -3  -5  -7  120.51   10.34
  -3  -5  -8    4.58    2.14
   3  -5   8    0.91    1.01
  -3  -5  -9  103.86    8.73
  -3  -5 -10   11.55    2.54
  -3  -5 -11    7.72    1.69
  -3  -6  10   17.10    2.25
  -3  -6   9    3.56    1.18
   3  -6  -9    5.22    1.52
  -3  -6   8   19.32    2.72
  -3  -6   7    5.16    1.49
   3  -6  -7    7.88    2.05
  -3  -6   6   23.48    3.14
   3  -6  -6   27.96    3.90
  -3  -6   5   -0.33    0.65
   3  -6  -5    0.50    0.86
   3  -6  -4    1.01    1.12
   3  -6  -3    2.97    1.47
  -3  -6   2   75.04    6.53
  -3  -6   2   62.64    6.60
   3  -6  -2   61.38    6.05
  -3  -6   1    0.99    1.19
  -3  -6   0   38.52    4.88
  -3  -6   0   45.14    5.51
  -3  -6   0   36.33    4.43
  -3  -6  -1    0.52    1.36
  -3  -6  -1    0.56    1.11
  -3  -6  -1   -0.48    1.06
  -3  -6  -2   23.95    3.78
  -3  -6  -2   22.48    3.56
  -3  -6  -3    9.72    2.42
  -3  -6  -4   16.89    3.11
  -3  -6  -4   10.42    2.46
  -3  -6  -5    0.45    0.98
  -3  -6  -5    0.45    0.99
  -3  -6  -6   11.56    2.41
  -3  -6  -6    7.87    1.98
  -3  -6  -7    0.34    0.81
  -3  -6  -8   27.22    2.91
  -4   0  20  370.49   14.27
  -4   0  20  236.76   11.93
  -4   0  19    0.43    1.13
  -4   0  19    0.40    0.88
  -4   0  19    0.67    0.94
  -4   0  18   78.88    7.16
  -4   0  18   93.43    7.38
  -4   0  17    0.58    0.99
  -4   0  17   -0.55    0.93
  -4   0  17    1.02    1.23
  -4   0  16   -0.62    1.22
  -4   0  16    1.75    1.29
  -4   0  16    0.56    1.10
  -4   0  15    0.64    1.25
  -4   0  15   -0.57    1.27
  -4   0  15   -0.60    1.78
   4   0 -15   -0.91    2.19
  -4   0  14   58.96    6.57
  -4   0  14   55.30    6.19
   4   0 -14   46.40    6.82
  -4   0  13    0.58    0.81
  -4   0  13    0.60    1.32
  -4   0  13   -0.58    1.71
   4   0 -13   -0.83    1.41
  -4   0  12  147.55   10.84
  -4   0  12  163.60   11.22
   4   0 -12  165.43   12.73
  -4   0  12  185.22   11.63
  -4   0  11   -0.52    1.03
  -4   0  11   -0.53    0.91
   4   0 -11    0.71    0.99
  -4   0  11    0.52    1.02
  -4   0  10   11.64    2.67
  -4   0  10   16.79    3.08
  -4   0  10   20.69    3.45
   4   0 -10   18.12    3.65
  -4   0   9   -0.48    1.05
   4   0  -9   -0.59    1.01
  -4   0   9    0.45    0.89
  -4   0   8   85.59    6.74
  -4   0   8   81.42    6.88
   4   0  -8   74.51    7.08
  -4   0   7    1.19    0.96
  -4   0   7    0.87    0.96
   4   0  -7    0.51    1.11
  -4   0   6  851.45   33.02
  -4   0   6  797.96   33.56
   4   0  -6  768.64   33.57
   4   0  -5   -0.44    0.97
  -4   0   5    0.34    0.83
  -4   0   4   46.58    4.46
  -4   0   3   -0.71    1.40
  -4   0   3   -1.34    1.14
  -4   0   2 2269.54   82.50
  -4   0   1    3.24    1.38
  -4   0   0    2.18    1.24
  -4   0  -1   -0.37    1.10
  -4   0  -1    8.02    1.71
  -4   0  -2 1008.60   41.14
  -4   0  -2 1087.53   40.32
  -4   0  -3    0.41    1.00
  -4   0  -3    0.31    0.61
   4   0   4   44.96    4.18
  -4   0  -4   37.07    4.51
   4   0   4   39.13    4.74
   4   0   5   -0.34    0.82
  -4   0  -5   -0.49    1.07
   4   0   5    0.53    1.04
   4   0   6  264.49   13.22
  -4   0  -6  257.72   14.60
   4   0   6  239.86   14.63
   4   0   6  254.14   14.91
   4   0   7   -0.40    0.68
  -4   0  -7    0.59    1.30
   4   0   7    0.62    1.36
   4   0   7    0.49    0.84
   4   0   7   -0.60    1.17
   4   0   8  265.93   14.11
   4   0   8  256.82   15.78
   4   0   8  264.51   15.19
  -4   0  -8  271.99   16.20
   4   0   9    0.92    0.91
   4   0   9    0.69    1.17
  -4   0  -9   -0.70    1.39
   4   0   9    0.59    1.30
   4   0  10  135.12    9.37
   4   0  10  138.04   11.06
   4   0  10  122.78   10.12
  -4   0 -10  118.17   10.55
   4   0  11   -0.52    1.14
   4   0  11   -0.76    1.29
  -4   0 -11   -0.81    1.38
   4   0  11   -0.67    0.93
   4   0  12    1.37    1.91
   4   0  12    4.77    1.88
  -4   0 -12    4.22    2.20
   4   0  13    2.72    1.64
   4   0  13    0.76    1.30
  -4   0 -13   -0.85    1.68
   4   0  14   -0.72    1.42
   4   0  15    0.65    1.44
   4   0  16  110.16    8.34
   4   0  16  110.95    9.03
   4   0  17    0.34    0.74
  -4   1  20    0.27    0.74
  -4   1  19   29.16    3.52
  -4  -1  19   31.24    3.58
  -4  -1  19   24.35    3.23
  -4   1  19   31.61    3.72
  -4  -1  18   77.22    7.24
  -4   1  18   89.93    7.33
  -4   1  18   99.70    7.46
  -4  -1  18   92.77    7.23
  -4  -1  18   84.15    7.00
  -4  -1  17    1.51    1.11
  -4  -1  17    2.34    1.73
  -4   1  17    1.55    1.35
  -4   1  17    1.03    1.24
  -4  -1  17    1.52    1.22
  -4  -1  17    1.05    1.27
  -4  -1  16   18.20    3.48
  -4  -1  16   16.53    3.47
  -4   1  16   16.84    3.41
  -4   1  16   15.03    3.64
  -4  -1  16   11.54    3.25
  -4   1  16   15.11    3.18
  -4  -1  16   16.40    3.36
  -4  -1  15  120.58    9.44
  -4   1  15  138.14   10.14
  -4  -1  15  124.07   10.16
  -4   1  15  121.43    9.58
  -4  -1  15  122.75    9.55
   4   1 -15  123.55   11.81
   4  -1 -15  127.08   11.58
  -4   1  15  120.14    9.59
  -4  -1  15  107.54    9.47
  -4   1  14    3.60    1.87
  -4  -1  14    2.64    1.95
  -4   1  14    3.46    1.71
  -4  -1  14    1.24    1.22
  -4   1  14    1.73    1.40
  -4  -1  14    5.12    1.95
   4   1 -14    2.68    2.16
   4  -1 -14    5.90    2.35
  -4  -1  14    3.46    1.80
  -4  -1  13  306.31   16.47
  -4   1  13  318.45   16.76
  -4  -1  13  274.44   16.59
  -4   1  13  264.88   15.70
  -4   1  13  286.30   16.17
  -4  -1  13  276.98   15.89
  -4  -1  13  242.31   15.61
   4   1 -13  322.48   19.27
   4  -1 -13  293.52   18.26
  -4  -1  13  279.01   15.94
  -4  -1  12    5.32    2.03
  -4  -1  12    3.68    1.91
  -4   1  12    3.65    1.78
  -4  -1  12    5.01    1.90
  -4   1  12    0.55    1.80
  -4  -1  12    2.17    1.85
   4   1 -12    0.79    1.36
   4  -1 -12    1.51    1.82
  -4  -1  12    3.97    1.68
  -4   1  12    6.99    2.19
  -4  -1  11  417.48   21.20
  -4   1  11  402.15   20.16
  -4  -1  11  410.03   20.97
  -4   1  11  438.35   20.99
  -4  -1  11  403.51   20.52
  -4  -1  11  361.96   20.04
   4   1 -11  461.96   23.42
   4  -1 -11  437.51   22.69
  -4   1  11  417.42   20.47
  -4  -1  11  471.91   21.07
  -4  -1  10   -0.54    1.18
  -4   1  10    0.44    0.87
  -4  -1  10   -0.49    1.07
  -4   1  10    1.00    0.99
  -4  -1  10   -0.49    1.09
   4  -1 -10    0.65    0.90
   4   1 -10    1.35    1.15
  -4   1  10   -0.48    0.95
  -4  -1  10    0.48    0.94
  -4  -1   9  266.60   15.30
  -4   1   9  292.80   15.36
  -4   1   9  288.97   15.59
  -4  -1   9  292.73   15.39
   4  -1  -9  330.32   17.18
   4   1  -9  287.67   16.71
  -4  -1   9  281.62   15.12
  -4  -1   8    1.39    1.03
  -4  -1   8    6.70    1.89
  -4   1   8    4.96    1.66
  -4  -1   8    4.01    1.58
   4  -1  -8    0.55    1.21
   4   1  -8    0.57    0.97
  -4   1   8    1.27    1.02
  -4   1   7  156.62    9.95
  -4  -1   7  161.49   10.02
  -4   1   7  150.73    9.54
   4  -1  -7  167.92   10.78
   4   1  -7  158.25   10.68
  -4  -1   7  142.47    9.34
  -4  -1   6  184.37   10.87
  -4   1   6  203.78   11.70
  -4  -1   6  202.35   11.68
   4   1  -6  218.14   12.44
   4  -1  -6  183.58   11.58
  -4   1   6  195.05   11.05
  -4  -1   5   12.66    2.38
  -4   1   5   12.37    2.33
  -4  -1   4  766.53   31.69
  -4   1   4  796.06   31.76
  -4  -1   4  829.54   33.22
  -4  -1   3  980.83   38.05
  -4   1   3  976.59   38.08
  -4  -1   3  984.68   39.18
  -4  -1   2  180.19   10.01
  -4   1   2  179.49   10.23
  -4  -1   2  174.82   10.16
  -4   1   2  185.30   10.11
  -4  -1   2  168.75   10.40
  -4   1   1  399.79   18.04
  -4  -1   1  362.45   17.62
  -4  -1   1  414.05   18.18
  -4  -1   1  382.58   17.54
  -4   1   0    2.96    1.47
  -4  -1   0    4.80    1.55
  -4  -1   0    4.78    1.85
  -4  -1   0    7.54    1.82
  -4   1   0    2.95    1.59
  -4   1  -1    1.90    1.06
  -4  -1  -1    1.52    0.99
  -4  -1  -1    1.74    0.97
  -4   1  -2   -0.40    0.96
  -4  -1  -2   -0.40    0.68
  -4  -1  -2    0.36    0.71
   4   1   3  248.74   12.03
  -4   1  -3  235.70   13.18
  -4  -1  -3  235.39   13.15
   4  -1   3  266.98   14.24
  -4   1  -3  257.40   12.00
   4   1   4  219.15   11.02
  -4  -1  -4  201.83   12.03
  -4   1  -4  203.68   12.12
   4  -1   4  217.16   12.72
   4   1   4  211.60   12.78
  -4   1  -4  210.35   10.41
   4   1   5  364.31   16.42
  -4   1  -5  364.55   18.12
  -4  -1  -5  331.40   17.60
   4  -1   5  344.86   18.27
   4   1   5  370.35   18.60
   4   1   6   16.16    3.18
   4   1   6   14.80    2.55
   4  -1   6   11.97    2.89
  -4   1  -6    9.76    2.54
  -4  -1  -6    9.64    2.51
   4  -1   6    8.85    2.41
   4   1   6   13.82    3.03
   4  -1   6   13.87    2.95
   4   1   7 1113.97   42.73
  -4   1  -7 1067.09   45.04
   4  -1   7 1071.01   45.05
   4   1   7 1124.09   45.35
  -4  -1  -7 1063.03   44.85
   4  -1   7 1042.37   44.71
  -4  -1  -7 1121.94   44.25
   4  -1   7 1074.15   45.47
   4   1   7 1143.55   45.83
   4   1   8   16.68    2.87
   4   1   8   18.56    3.68
   4  -1   8   23.51    4.06
  -4  -1  -8   17.91    3.42
  -4   1  -8   14.97    3.51
  -4  -1  -8   16.63    3.62
   4  -1   8   26.02    4.23
   4   1   9  130.62    8.95
   4  -1   9  133.08   10.66
   4   1   9  127.91   10.50
   4   1   9  133.44    9.72
   4  -1   9  112.94    9.84
  -4   1  -9  124.34   10.56
  -4  -1  -9  113.58   10.09
  -4  -1  -9  142.58   10.01
  -4  -1 -10   15.84    3.30
   4   1  10   23.62    3.61
   4  -1  10   17.01    3.80
   4   1  10   14.99    3.70
   4  -1  10   22.31    4.33
  -4   1 -10   12.15    3.48
  -4  -1 -10   14.85    3.56
   4   1  11  350.07   18.66
   4  -1  11  402.85   21.53
   4   1  11  397.64   21.48
   4  -1  11  391.14   21.16
  -4   1 -11  356.93   21.32
  -4  -1 -11  368.09   21.29
   4   1  12   86.63    7.66
   4  -1  12   98.53    9.39
   4   1  12  102.36    9.52
   4  -1  12   86.67    8.80
  -4  -1 -12   89.14    9.20
  -4   1 -12   81.88    8.97
   4   1  13  265.27   17.28
   4   1  13  293.35   15.86
   4  -1  13  299.63   17.85
   4  -1  13  296.09   17.63
   4  -1  14   81.18    7.93
   4   1  14   76.07    6.77
   4  -1  14   74.73    7.76
   4   1  14   69.32    7.60
   4   1  15  164.05    9.98
   4  -1  15  159.27   11.23
   4   1  15  121.85    8.99
   4  -1  15  144.43   10.74
   4   1  15  145.32   10.73
   4  -1  16    6.03    2.00
   4   1  16    8.64    2.42
   4  -1  16    8.17    2.37
   4  -1  17  130.55    8.58
   4  -1  18    1.69    0.79
  -4  -2  20   35.36    2.96
  -4  -2  19    4.49    1.39
  -4   2  18   63.97    5.06
  -4   2  18   70.16    5.28
  -4   2  17    0.38    0.64
  -4   2  17   -1.55    1.26
  -4  -2  17    0.74    1.10
  -4   2  16   38.96    4.51
  -4   2  16   42.27    4.71
  -4  -2  16   39.58    4.51
  -4  -2  16   35.81    4.88
  -4  -2  15   23.37    3.52
  -4   2  15   26.31    3.98
  -4   2  15   19.71    3.34
  -4   2  15   16.73    3.40
  -4  -2  15   20.48    3.55
  -4  -2  15   18.13    3.62
  -4  -2  14  173.86    9.47
  -4   2  14  195.81   10.53
  -4   2  14  164.38    9.19
  -4   2  14  142.27    8.81
   4   2 -14  180.78   12.62
   4  -2 -14  151.62   10.89
  -4  -2  14  181.61   10.91
  -4  -2  14  151.31    9.88
  -4  -2  13   95.81    7.74
  -4   2  13  105.75    8.29
  -4  -2  13   85.63    8.35
  -4   2  13   85.29    7.44
  -4  -2  13   72.01    6.86
   4   2 -13  102.67    9.85
   4  -2 -13   77.88    8.34
  -4  -2  13   79.34    7.88
  -4  -2  12  159.73   10.49
  -4   2  12  175.66   11.22
  -4  -2  12  198.79   12.98
  -4   2  12  142.31   10.15
  -4  -2  12  146.61   10.21
   4   2 -12  178.68   13.27
   4  -2 -12  149.63   11.82
  -4  -2  12  143.97   11.00
  -4   2  11    4.01    1.79
  -4  -2  11    3.51    1.83
  -4  -2  11    4.00    1.97
  -4   2  11    3.42    1.99
  -4  -2  11    6.11    2.17
   4   2 -11    1.48    2.07
   4  -2 -11    2.02    1.88
   4  -2 -11    6.10    2.12
  -4   2  10  324.49   16.32
  -4  -2  10  318.19   18.28
  -4  -2  10  270.52   16.42
  -4   2  10  320.73   16.44
  -4  -2  10  320.56   16.32
   4   2 -10  335.57   18.77
   4  -2 -10  307.93   17.67
  -4  -2  10  330.17   16.32
  -4  -2   9   43.87    5.74
  -4   2   9   42.11    4.83
  -4  -2   9   38.06    4.50
   4   2  -9   40.11    5.40
   4  -2  -9   46.30    5.54
  -4   2   9   40.46    4.66
  -4  -2   9   38.42    4.90
  -4  -2   9   49.17    4.92
  -4  -2   9   41.27    4.28
  -4   2   8  294.92   14.80
  -4  -2   8  279.82   14.41
   4   2  -8  294.41   16.30
   4  -2  -8  281.17   15.72
  -4  -2   8  297.94   14.49
  -4   2   8  270.18   14.23
  -4  -2   8  226.07   14.34
  -4  -2   8  267.29   13.86
  -4  -2   7   56.63    5.25
  -4   2   7   58.15    5.55
  -4  -2   7   60.17    5.49
  -4   2   7   64.36    5.60
  -4  -2   7   63.60    5.50
  -4   2   6   50.47    5.06
  -4  -2   6   59.19    5.36
  -4   2   6   54.76    5.04
  -4  -2   6   55.71    5.05
  -4  -2   6   60.82    5.30
  -4  -2   5   80.60    6.35
  -4   2   5   85.43    6.58
  -4  -2   5   84.65    6.50
  -4  -2   5   81.01    6.13
  -4   2   5   78.30    6.13
  -4   2   4 1876.27   70.49
  -4  -2   4 1958.49   70.67
  -4  -2   4 1919.55   69.91
  -4   2   4 1851.28   69.78
  -4  -2   4 1958.50   73.07
  -4  -2   4 1893.51   70.47
  -4  -2   3  985.26   37.49
  -4   2   3  943.89   37.42
  -4  -2   3 1009.44   40.64
  -4  -2   3  946.71   38.15
  -4   2   2  822.47   32.94
  -4  -2   2  840.00   35.58
  -4  -2   2  859.32   33.04
  -4  -2   2  821.41   33.83
  -4  -2   1    0.70    1.59
  -4   2   1    0.36    1.49
  -4  -2   1   -0.33    1.72
  -4   2   1   -0.33    1.80
  -4  -2   1    3.11    1.62
  -4  -2   1    1.60    1.11
  -4  -2   0  667.91   27.68
  -4   2   0  677.08   27.80
  -4  -2   0  698.30   27.79
  -4   2   0  658.14   27.65
  -4  -2   0  636.69   29.29
  -4   2  -1   31.80    3.81
  -4  -2  -1   37.86    4.12
  -4   2  -1   33.04    3.95
  -4  -2  -1   35.52    4.71
  -4  -2  -1   36.15    4.08
  -4  -2  -2  268.79   14.01
  -4   2  -2  260.55   13.94
  -4   2  -2  277.63   14.18
  -4  -2  -2  253.89   14.82
   4  -2   2  273.05   14.40
   4   2   2  277.42   14.62
  -4  -2  -2  279.07   14.11
  -4   2  -3    0.43    0.95
  -4  -2  -3    0.43    0.84
   4  -2   3    0.45    0.77
   4   2   3    0.47    0.80
  -4  -2  -3    0.51    0.71
   4  -2   4  119.62    8.56
  -4   2  -4  121.46    8.53
  -4  -2  -4  110.19    8.15
  -4  -2  -4  109.85    8.76
   4   2   4  104.72    8.26
   4  -2   5   16.46    3.50
   4   2   5    9.94    1.93
  -4  -2  -5   16.19    2.94
   4   2   5   16.32    3.10
  -4   2  -5   15.05    2.88
  -4  -2  -5   20.97    3.54
   4  -2   5   18.40    3.23
   4   2   5   19.50    3.37
  -4  -2  -5   15.73    3.01
   4   2   6  668.10   15.63
   4   2   6  594.26   18.14
  -4   2  -6  665.43   19.21
  -4  -2  -6  656.38   18.80
  -4  -2  -6  681.92   19.62
   4  -2   6  666.65   21.16
  -4  -2  -6  633.20   18.60
   4   2   7  355.18   16.44
   4  -2   7  287.54   17.15
   4   2   7  305.22   17.58
   4  -2   7  352.75   19.34
  -4  -2  -7  355.25   18.40
  -4   2  -7  324.08   17.93
  -4  -2  -7  330.44   17.82
   4   2   8  384.29   17.96
   4  -2   8  367.53   19.44
   4   2   8  346.84   19.38
  -4   2  -8  353.72   19.58
  -4  -2  -8  346.33   19.28
  -4  -2  -8  389.28   20.04
   4  -2   8  355.39   20.51
   4   2   9   72.00    6.40
   4  -2   9   64.52    6.98
   4   2   9   77.44    7.68
  -4  -2  -9   75.54    7.53
  -4  -2  -9   70.28    7.40
   4  -2   9   69.95    7.84
  -4   2  -9   62.67    7.12
   4   2  10  164.19   10.42
  -4  -2 -10  176.16   12.35
  -4   2 -10  135.31   11.42
  -4  -2 -10  140.33   11.29
   4  -2  10  149.66   11.96
   4   2  11   14.15    2.89
   4  -2  11    7.67    2.52
   4   2  11   14.44    3.30
   4  -2  11   15.05    3.63
  -4  -2 -11   11.63    3.09
  -4   2 -11   11.67    3.22
   4   2  12   79.89    7.10
   4  -2  12   82.65    8.01
   4   2  12   92.90    8.58
   4  -2  12   95.91    9.15
   4   2  13   -0.46    0.91
   4  -2  13    0.58    1.14
   4   2  13    0.60    1.32
   4  -2  13    0.69    1.35
   4  -2  14  105.50    9.19
   4   2  14   99.87    7.48
   4  -2  14   92.90    7.92
   4   2  14   98.25    8.17
   4  -2  14  102.73    8.81
   4  -2  15   28.61    4.24
   4   2  15   19.87    2.98
   4  -2  15   23.93    3.90
   4  -2  16   85.08    7.00
   4  -2  17    1.28    0.90
  -4  -3  19   40.00    3.13
  -4  -3  18    7.65    1.78
  -4  -3  17   48.65    5.00
  -4  -3  16   33.45    4.41
  -4  -3  15    2.48    1.47
  -4  -3  15    2.87    1.70
  -4  -3  15    1.14    1.13
  -4  -3  14   18.36    3.80
  -4  -3  14   18.99    3.66
  -4  -3  13  125.19   10.19
  -4  -3  13  109.12    9.70
  -4  -3  12   85.48    8.69
  -4  -3  12  105.32    9.72
  -4  -3  12   94.18    9.11
   4  -3 -12  112.21    9.17
  -4  -3  11   56.81    6.76
  -4  -3  11   62.11    7.25
   4  -3 -11   46.26    6.08
  -4  -3  11   45.90    6.40
   4  -3 -10    9.46    2.76
  -4  -3  10    9.00    2.87
  -4  -3  10    7.46    2.76
  -4  -3  10    4.18    2.07
   4  -3  -9  101.53    9.11
  -4  -3   9   84.67    8.54
  -4  -3   8   50.48    6.66
  -4  -3   8   60.37    7.33
  -4  -3   8   49.89    6.30
   4  -3  -8   49.66    6.32
  -4  -3   7    5.48    2.53
  -4  -3   7    3.23    1.80
  -4  -3   6   15.08    3.46
  -4  -3   6   16.95    3.54
  -4  -3   6   16.90    3.84
  -4  -3   5  313.59   17.36
  -4  -3   5  261.52   13.67
  -4  -3   5  338.17   18.55
  -4  -3   5  300.26   17.03
  -4  -3   5  298.74   17.74
  -4  -3   4   98.08    6.97
  -4  -3   4   98.29    8.63
  -4  -3   4  104.72    9.47
  -4  -3   4   94.09    8.78
  -4  -3   3  209.87   11.86
  -4  -3   3  234.06   14.31
  -4  -3   3  224.58   14.52
  -4  -3   2   16.97    3.62
  -4  -3   2   15.88    2.79
  -4  -3   1   56.09    5.55
  -4  -3   1   62.05    6.92
  -4  -3   1   44.53    5.96
  -4  -3   1   49.98    6.26
  -4  -3   0  134.71    9.32
  -4  -3   0  129.82   10.50
  -4  -3   0  134.43   10.66
  -4  -3  -1  518.50   23.74
  -4  -3  -1  495.82   25.48
  -4  -3  -1  501.33   25.12
  -4  -3  -2    4.26    1.67
  -4  -3  -2    4.75    2.12
  -4  -3  -3   61.62    6.33
  -4  -3  -3   53.37    6.59
  -4  -3  -4   11.05    3.14
  -4  -3  -5  123.72   10.36
  -4  -3  -6   43.78    5.96
  -4  -3  -6   44.49    5.94
  -4  -3  -7  134.33   10.75
  -4  -3  -7  119.41   10.16
  -4  -3  -8   10.92    3.06
  -4  -3  -8    9.96    2.87
  -4  -3  -9  150.36   12.05
   4   3  10   29.33    3.67
   4  -3  10   22.78    4.22
   4   3  11   10.81    2.28
   4  -3  11    9.81    2.83
   4  -3  12   50.95    6.02
   4   3  12   40.51    4.24
   4   3  13   19.97    2.81
   4  -3  13   32.60    4.56
   4  -3  14    8.96    2.30
   4  -3  15  117.82    7.92
   4  -3  15  114.22    7.81
   4  -3  16   13.96    2.10
  -4  -4  16    9.75    1.99
  -4  -4  16   11.40    2.01
  -4  -4  15   34.64    4.12
  -4  -4  15   30.27    3.87
  -4  -4  14    7.42    2.23
   4  -4 -14    6.42    1.96
  -4  -4  14    6.76    2.24
  -4  -4  13    1.66    1.63
  -4  -4  13    1.24    1.36
   4  -4 -13   -0.61    1.46
  -4  -4  13    0.49    1.07
  -4  -4  12   98.83    8.81
  -4  -4  12  106.28    8.83
  -4  -4  11   25.33    4.43
  -4  -4  11   27.51    4.65
  -4  -4  10  167.14   12.44
  -4  -4  10  173.82   12.76
   4  -4 -10  161.30   12.32
   4  -4  -9   29.86    5.00
  -4  -4   9   26.76    4.88
  -4  -4   9   19.48    4.26
  -4  -4   9   26.95    4.77
  -4  -4   9   25.45    4.00
  -4  -4   8   73.57    8.21
  -4  -4   8   68.97    7.27
  -4  -4   8  105.53    9.51
  -4  -4   8   80.83    8.73
   4  -4  -8   92.86    9.11
   4  -4  -7    7.58    2.71
  -4  -4   7    8.65    2.91
  -4  -4   7    8.03    2.70
  -4  -4   7    5.94    2.65
   4  -4  -6    1.51    1.67
  -4  -4   6   -0.73    1.77
  -4  -4   6    0.72    1.43
  -4  -4   6    0.76    1.50
   4  -4  -5    3.00    1.96
  -4  -4   5    2.10    1.55
  -4  -4   5    1.55    1.71
  -4  -4   4   59.78    6.94
  -4  -4   4   46.59    6.69
  -4  -4   4   60.26    7.54
  -4  -4   3    1.92    1.67
  -4  -4   3   -0.80    1.37
  -4  -4   3    0.80    1.37
  -4  -4   2   24.16    4.16
  -4  -4   2   22.37    3.54
  -4  -4   2   19.51    4.24
   4  -4  -2   30.41    5.04
  -4  -4   1   22.59    3.82
  -4  -4   1   20.70    3.52
  -4  -4   1   26.30    4.93
   4  -4  -1   29.59    5.00
   4  -4   0    9.32    2.87
  -4  -4   0    6.68    2.21
  -4  -4   0    7.44    2.95
   4  -4   1    2.56    1.67
  -4  -4  -1    1.65    1.82
  -4  -4  -1    0.59    1.01
   4  -4   2    2.44    1.47
  -4  -4  -2    3.12    1.63
  -4  -4  -2    1.65    1.63
   4  -4   3    2.28    1.49
  -4  -4  -3    3.29    1.72
  -4  -4  -3    2.47    1.82
  -4  -4  -4   84.98    8.48
   4  -4   4   77.02    8.62
  -4  -4  -4   89.79    9.43
   4  -4   4   83.37    7.42
   4  -4   5   17.51    4.04
  -4  -4  -5   25.56    4.54
  -4  -4  -5   23.26    4.60
  -4  -4  -6   90.24    8.55
  -4  -4  -6   66.34    7.61
   4  -4   6   76.28    8.30
  -4  -4  -6   68.47    8.04
  -4  -4  -7    5.60    2.04
  -4  -4  -7    6.67    2.43
   4  -4   7    5.81    2.38
   4  -4   8  110.10    9.80
  -4  -4  -8  103.02    9.37
  -4  -4  -9    6.12    2.26
   4  -4   9    3.22    2.01
   4  -4  10   18.16    3.52
   4  -4  11    0.51    1.13
   4  -4  12   30.20    3.94
   4  -4  13   38.29    3.98
   4  -4  14   59.31    4.35
  -4  -5  14    3.06    1.04
  -4  -5  12    1.30    1.04
   4  -5 -12   -0.43    0.74
  -4  -5  11   31.95    4.37
   4  -5 -11   31.59    4.40
  -4  -5  10    0.55    0.94
   4  -5 -10    0.59    1.15
  -4  -5   9   12.43    2.99
   4  -5  -9    5.76    2.11
  -4  -5   8   19.77    3.96
   4  -5  -8   22.43    4.24
  -4  -5   7   67.52    7.15
  -4  -5   7   60.99    6.35
   4  -5  -6    9.63    3.04
  -4  -5   6    6.67    2.40
   4  -5  -6    3.59    2.25
  -4  -5   5  105.27    9.22
   4  -5  -5  108.01    9.72
   4  -5  -5   86.25    8.77
  -4  -5   4    2.09    1.68
  -4  -5   4    2.03    1.89
   4  -5  -4    4.97    2.10
  -4  -5   3  143.41   11.84
  -4  -5   3  156.38   12.01
   4  -5  -3  154.38   11.78
   4  -5  -3  161.28   12.19
   4  -5  -2    5.47    2.13
  -4  -5   2    1.47    1.78
   4  -5  -2    2.63    1.72
   4  -5  -1  209.31   13.89
  -4  -5   1  238.58   15.83
   4  -5  -1  229.39   14.78
   4  -5   0    6.31    2.33
  -4  -5   0    2.31    2.28
  -4  -5   0    3.76    2.10
   4  -5   0    3.34    1.65
  -4  -5  -1   37.94    5.83
  -4  -5  -1   46.61    6.49
   4  -5   1   47.14    5.74
  -4  -5  -2    0.73    1.24
   4  -5   2    5.28    2.35
  -4  -5  -2    4.65    2.29
  -4  -5  -3   49.53    6.47
   4  -5   3   47.08    5.94
   4  -5   4    0.61    1.04
  -4  -5  -4    6.57    2.42
  -4  -5  -5   54.73    6.30
  -4  -5  -5   54.56    6.82
   4  -5   5   54.37    6.15
  -4  -5  -6   33.29    4.59
   4  -5   6   35.98    4.72
  -4  -5  -6   30.58    5.01
  -4  -5  -7   42.25    4.76
   4  -5   7   51.34    5.37
   4  -5   8    0.83    1.00
  -4  -5  -8    0.57    0.97
   4  -5   9   29.06    3.45
  -4  -5  -9   25.30    3.81
  -4  -5 -10    5.34    1.78
  -4  -6   8    1.72    0.73
  -4  -6   7   -0.23    0.50
   4  -6  -7    0.72    0.71
   4  -6  -6    8.80    1.98
   4  -6  -5    0.39    0.67
   4  -6  -4    2.31    1.20
  -4  -6   3   18.86    3.09
  -4  -6   2   35.02    4.35
  -4  -6   1    0.38    0.84
  -4  -6   0   32.85    4.30
  -4  -6   0   28.32    3.75
  -4  -6  -1    4.54    1.68
  -4  -6  -1    3.19    1.42
  -4  -6  -1    0.82    1.00
  -4  -6  -2   11.08    2.38
  -4  -6  -2    9.42    2.20
  -4  -6  -3    3.57    1.57
  -4  -6  -4   18.70    2.85
  -4  -6  -5    9.62    1.96
  -4  -6  -6   44.16    4.01
  -4  -6  -7    4.14    1.05
  -5   0  19   -0.67    0.87
  -5   0  18   90.98    7.09
  -5   0  17   -0.49    1.09
  -5   0  17   -0.49    1.19
  -5   0  16   68.00    6.74
  -5   0  15   -0.60    1.02
  -5   0  15    0.58    0.99
  -5   0  14  170.50   11.80
  -5   0  14  150.25   11.07
  -5   0  14  160.96   11.54
   5   0 -14  163.16   13.54
  -5   0  13   -0.59    1.43
  -5   0  13    0.61    0.86
   5   0 -13   -0.89    1.52
  -5   0  13    0.60    1.03
  -5   0  12  422.98   21.55
   5   0 -12  468.81   24.49
  -5   0  12  422.34   21.40
  -5   0  11   -0.55    0.76
  -5   0  11    0.60    0.84
   5   0 -11    0.81    1.13
  -5   0  11    0.58    1.14
  -5   0  10    4.12    1.68
  -5   0  10    1.18    1.01
   5   0 -10    2.29    1.68
  -5   0  10    5.58    2.13
  -5   0   9    0.48    0.95
  -5   0   9   -0.57    0.98
   5   0  -9    0.71    1.00
  -5   0   9   -0.53    1.29
  -5   0   8   22.56    3.41
  -5   0   8   18.93    3.64
   5   0  -8   22.19    4.21
  -5   0   8   26.56    3.97
  -5   0   7   -0.55    0.94
  -5   0   7   -0.49    0.84
  -5   0   6  195.09   12.44
  -5   0   6  188.56   11.70
  -5   0   5   -0.45    0.76
  -5   0   4  302.97   15.62
  -5   0   3   43.76    4.86
  -5   0   2 1122.70   44.59
  -5   0   2 1120.46   44.48
  -5   0   1   -0.47    2.07
  -5   0   1    0.47    1.04
  -5   0   0   10.05    2.62
  -5   0   0   16.12    3.03
  -5   0   0   11.16    2.29
  -5   0  -1    0.50    0.98
  -5   0  -1    0.81    0.98
  -5   0  -1    0.49    1.09
  -5   0  -2  137.93    9.80
  -5   0  -2  146.74    9.29
  -5   0  -3   -0.54    1.06
  -5   0  -3   -0.42    0.58
   5   0   3   -0.61    0.85
   5   0   4    4.46    2.10
  -5   0  -4   15.41    3.15
   5   0   4   11.16    3.05
   5   0   5   -0.67    0.66
  -5   0  -5   -0.61    0.85
   5   0   5   -0.68    1.34
   5   0   6  168.11   12.32
   5   0   6  155.84   10.73
  -5   0  -6  164.09   11.80
   5   0   6  173.09   12.70
   5   0   7   -0.72    1.24
  -5   0  -7   -0.69    1.17
   5   0   7    0.76    1.29
   5   0   7   -0.55    1.21
   5   0   8    3.03    2.11
  -5   0  -8    0.73    1.76
   5   0   8    2.34    1.41
   5   0   9   -0.78    1.54
  -5   0  -9   -1.54    1.51
   5   0   9    0.61    1.21
   5   0  10  155.15   12.73
   5   0  10  183.23   12.27
  -5   0 -10  156.73   12.64
   5   0  11    0.78    1.54
  -5   0 -11    0.81    1.59
   5   0  11   -0.63    1.08
   5   0  12   11.00    2.91
   5   0  13   -0.70    1.54
   5   0  14   74.00    7.50
   5   0  15   -0.53    0.90
   5   0  15   -0.92    1.02
   5   0  16  118.89    7.91
   5   0  16  151.81    9.23
  -5   1  19    0.58    0.70
  -5  -1  19    0.28    0.63
  -5   1  18   27.60    3.54
  -5  -1  18   28.02    3.52
  -5  -1  17    1.36    1.09
  -5   1  17    0.47    0.93
  -5   1  17    0.81    0.90
  -5   1  17    0.46    1.00
  -5  -1  17    3.15    1.54
  -5  -1  16    6.15    2.15
  -5   1  16    8.51    2.47
  -5   1  16    6.96    1.95
  -5  -1  16    6.70    1.86
  -5  -1  15   43.30    5.36
  -5   1  15   47.52    5.61
  -5   1  15   41.57    5.00
  -5  -1  15   40.70    4.72
  -5  -1  14   19.63    3.34
  -5  -1  14   26.03    4.13
  -5   1  14   21.35    3.80
  -5   1  14   17.59    3.25
  -5  -1  14   15.17    3.08
  -5   1  14   18.54    3.63
  -5  -1  14   21.79    3.81
   5   1 -14   18.99    4.59
   5  -1 -14   23.01    4.80
  -5   1  13  149.19   10.51
  -5  -1  13  134.45   10.39
  -5   1  13  142.99    9.81
  -5  -1  13  124.78    9.78
  -5   1  13  123.74    9.91
  -5  -1  13  124.22    9.76
   5   1 -13  123.30   11.89
   5  -1 -13  128.44   11.78
  -5  -1  13  105.73    8.63
  -5   1  12   18.04    3.36
  -5  -1  12   20.18    3.86
  -5   1  12   17.93    3.53
  -5  -1  12   12.42    2.97
   5   1 -12   20.75    4.47
   5  -1 -12   15.59    3.92
  -5  -1  12   17.21    3.40
  -5   1  12   20.21    3.69
  -5   1  11  335.19   17.78
  -5   1  11  377.31   19.48
  -5  -1  11  329.57   18.71
   5   1 -11  344.14   20.92
   5  -1 -11  381.09   21.29
  -5  -1  11  374.44   19.30
  -5   1  11  379.72   19.23
  -5   1  10  169.66   11.96
  -5  -1  10  186.25   12.30
   5   1 -10  182.12   13.78
   5  -1 -10  180.75   13.40
  -5  -1  10  190.01   12.17
  -5   1  10  209.92   12.66
  -5   1   9  131.24    9.59
  -5  -1   9  108.12    8.86
   5   1  -9  111.52   10.12
   5  -1  -9  103.43    9.67
  -5  -1   9  118.23    9.11
  -5   1   9  112.04    8.90
  -5   1   8    0.55    0.94
  -5  -1   8    0.55    1.20
  -5   1   8   -0.51    1.22
  -5  -1   8    1.51    1.22
  -5   1   7  402.63   20.43
  -5  -1   7  390.51   20.20
  -5   1   7  410.22   19.87
  -5  -1   7  411.74   19.91
  -5  -1   6   87.48    7.46
  -5   1   6  100.91    8.33
  -5  -1   6   96.86    8.07
  -5   1   6   96.85    7.76
  -5  -1   5   29.55    4.11
  -5   1   5   33.81    4.30
  -5  -1   5   33.69    4.22
  -5   1   5   31.56    4.09
  -5  -1   4   57.21    5.56
  -5   1   4   61.72    5.76
  -5  -1   3  572.67   25.11
  -5   1   3  582.89   25.14
  -5  -1   3  546.07   25.83
  -5   1   2   43.42    5.08
  -5  -1   2   35.41    4.62
  -5  -1   2   38.87    4.76
  -5   1   2   38.93    4.66
  -5  -1   2   36.62    4.63
  -5  -1   2   38.20    4.48
  -5  -1   1  635.38   27.24
  -5   1   1  613.63   27.10
  -5  -1   1  632.94   27.18
  -5   1   1  638.70   27.27
  -5  -1   1  594.88   26.60
  -5  -1   1  575.74   26.99
  -5   1   0   83.30    7.31
  -5  -1   0   88.86    7.51
  -5  -1   0  101.95    7.99
  -5   1   0   89.72    7.53
  -5  -1   0   83.14    7.24
  -5  -1   0   93.89    7.28
  -5  -1  -1   46.12    5.18
  -5   1  -1   43.29    5.03
  -5  -1  -1   44.43    5.14
  -5   1  -1   42.54    5.06
  -5  -1  -1   41.28    4.67
  -5  -1  -1   43.85    4.92
  -5   1  -2   18.10    3.36
  -5  -1  -2   28.83    4.07
   5  -1   2   20.70    3.77
   5   1   2   22.14    3.90
  -5  -1  -2   19.82    3.54
  -5   1  -2   30.38    4.30
  -5  -1  -2   19.94    3.33
  -5   1  -2   29.60    3.55
  -5  -1  -2   24.41    3.67
   5  -1   3  315.12   18.14
   5   1   3  336.92   18.54
  -5  -1  -3  322.50   17.84
  -5   1  -3  339.18   18.05
   5  -1   3  331.50   17.62
  -5  -1  -3  312.83   16.82
   5  -1   3  366.06   19.22
   5   1   3  375.06   19.37
  -5   1  -3  355.91   16.29
   5  -1   4   14.19    3.02
   5   1   4    7.64    2.61
  -5   1  -4    8.66    2.44
   5  -1   4    6.31    2.35
  -5  -1  -4   17.18    3.36
   5  -1   4   17.43    3.73
   5   1   4    9.81    2.97
   5  -1   5  833.43   38.64
   5   1   5  824.00   38.68
  -5   1  -5  931.63   38.94
  -5  -1  -5  892.78   38.56
   5  -1   5  889.97   38.39
   5  -1   5  948.06   39.91
   5   1   5 1009.80   40.45
   5   1   6    1.38    1.66
   5  -1   6    2.73    1.78
  -5   1  -6    1.96    1.58
  -5  -1  -6    5.80    2.38
   5  -1   6    4.26    1.98
   5   1   6    4.31    2.01
   5  -1   6    4.30    2.01
   5   1   7  333.92   16.30
   5  -1   7  277.34   17.67
   5   1   7  289.06   18.12
  -5   1  -7  299.42   18.04
   5  -1   7  327.76   18.05
  -5  -1  -7  298.51   17.91
  -5  -1  -7  328.50   17.62
   5  -1   7  310.37   18.53
   5   1   7  296.62   18.38
   5   1   8   25.29    3.81
   5  -1   8   21.41    4.39
   5   1   8   27.53    4.83
  -5   1  -8   26.29    4.69
  -5  -1  -8   22.97    4.45
  -5  -1  -8   29.98    4.56
   5  -1   8   26.96    4.64
   5   1   9   84.87    7.13
   5  -1   9   60.43    7.49
   5   1   9   74.66    8.26
   5  -1   9   78.64    8.03
  -5   1  -9   63.37    7.89
  -5  -1  -9   75.04    7.38
  -5  -1  -9   53.88    7.24
   5   1  10    0.52    0.88
   5  -1  10    0.76    1.29
   5   1  10    1.53    1.51
  -5   1 -10   -0.79    1.34
  -5  -1 -10    0.77    1.07
   5  -1  10    2.11    1.70
   5  -1  11   89.27    8.88
   5   1  11   87.81    8.83
   5  -1  11   94.42    8.84
  -5   1 -11   74.35    8.36
  -5  -1 -11   70.14    8.06
   5  -1  12   27.48    4.92
   5   1  12   36.34    5.58
   5  -1  12   27.78    4.63
   5  -1  13   62.74    6.89
   5   1  13   54.42    6.41
   5  -1  13   50.23    6.11
   5  -1  14    2.26    1.76
   5   1  14    2.29    1.49
   5  -1  14    1.59    1.28
   5   1  15  118.35    7.86
   5  -1  15  136.71    9.56
   5  -1  15  142.78    9.48
   5   1  15  155.83    9.86
   5  -1  16   10.56    2.15
   5  -1  17   13.61    1.90
  -5  -2  18   24.58    2.83
  -5  -2  17   22.46    3.32
  -5   2  17   18.67    2.71
  -5  -2  17   16.17    2.48
  -5  -2  17   20.54    3.01
  -5  -2  16   59.50    5.73
  -5  -2  16   65.38    5.53
  -5   2  16   60.06    5.48
  -5  -2  16   57.82    5.28
  -5  -2  15   -0.43    0.85
  -5   2  15    0.95    1.14
  -5   2  15   -1.79    1.65
  -5  -2  15    1.53    1.23
  -5  -2  14   22.78    3.53
  -5   2  14   20.33    3.53
  -5  -2  14   31.09    4.56
  -5  -2  14   24.96    4.06
  -5  -2  13    0.50    0.85
  -5   2  13    2.11    1.37
  -5  -2  13    0.66    1.30
  -5  -2  13    1.16    1.28
  -5   2  12  109.37    7.88
  -5  -2  12  108.40    8.29
  -5   2  12   94.98    7.33
  -5   2  11   13.61    2.92
  -5  -2  11   16.32    3.74
  -5   2  11   16.39    3.13
  -5  -2  11   21.57    3.55
  -5  -2  11   15.53    3.01
  -5   2  11   12.76    2.81
  -5  -2  11   23.40    3.99
  -5  -2  10  126.32    9.86
  -5   2  10  148.87   10.34
  -5  -2  10  130.14    9.76
  -5   2  10  136.10    9.70
  -5  -2  10  140.42    9.83
  -5  -2  10  123.23    8.96
  -5   2   9   20.81    3.45
  -5   2   9   22.35    3.69
  -5  -2   9   19.20    3.37
  -5  -2   9   21.56    3.76
  -5  -2   9   16.81    3.02
  -5  -2   9   21.40    3.49
  -5   2   8   21.57    3.60
  -5  -2   8   18.85    3.27
  -5  -2   8   14.88    3.16
  -5  -2   8   20.80    3.51
  -5   2   8   17.32    3.28
  -5  -2   8   20.49    3.32
  -5   2   7   -0.50    1.11
  -5  -2   7    0.49    0.68
  -5  -2   7    0.51    1.12
  -5  -2   7    0.48    0.82
  -5  -2   7    2.29    1.43
  -5   2   7    1.40    1.30
  -5   2   6  306.09   16.49
  -5  -2   6  323.54   16.72
  -5   2   6  310.23   16.13
  -5  -2   6  321.46   16.21
  -5  -2   6  307.38   16.27
  -5   2   5   21.31    3.61
  -5  -2   5   21.28    3.56
  -5  -2   5   19.31    3.20
  -5   2   5   22.71    3.50
  -5  -2   5   23.21    4.35
  -5  -2   5   20.76    3.47
  -5   2   4  235.08   13.76
  -5  -2   4  224.11   13.51
  -5  -2   4  244.44   13.35
  -5   2   4  233.58   13.22
  -5  -2   4  245.01   15.19
  -5  -2   4  258.28   14.02
  -5  -2   3  245.36   13.45
  -5   2   3  254.13   13.60
  -5  -2   3  251.74   15.47
  -5  -2   3  257.35   14.30
  -5  -2   2  306.91   15.66
  -5   2   2  294.53   15.58
  -5  -2   2  293.70   17.34
  -5  -2   2  334.41   16.75
  -5  -2   2  317.38   17.41
  -5  -2   1   11.77    2.78
  -5   2   1   10.48    2.74
  -5  -2   1   11.67    2.98
  -5  -2   1    4.32    2.15
  -5  -2   0  115.62    8.51
  -5   2   0  110.83    8.43
  -5  -2   0  105.35    8.24
  -5   2   0  101.46    8.11
  -5  -2   0  113.67    9.38
  -5  -2   0  124.16    9.34
  -5  -2  -1    6.78    2.03
  -5  -2  -1    5.37    1.86
  -5   2  -1    2.95    1.53
   5  -2   1   -0.55    0.04
   5   2   1    2.29    1.26
  -5   2  -1    4.94    1.82
  -5  -2  -1    3.66    1.90
  -5  -2  -2    2.08    1.25
   5  -2   2   -0.56    0.04
   5   2   2    3.48    1.81
  -5  -2  -2    3.03    1.49
  -5   2  -2    2.05    1.24
  -5   2  -2    2.10    1.37
  -5  -2  -2    4.29    1.91
   5  -2   2    2.89    1.61
   5   2   2    1.80    1.32
  -5  -2  -3    8.45    2.44
  -5   2  -3    8.06    2.31
   5   2   3    5.35    2.03
  -5  -2  -3    5.40    1.99
  -5   2  -3    8.79    2.36
   5  -2   3    5.30    2.01
   5   2   3    5.49    2.08
   5  -2   3   -0.58    0.06
   5  -2   4  545.30   26.54
   5   2   4  550.39   26.74
  -5  -2  -4  580.21   26.51
  -5   2  -4  558.43   26.38
  -5  -2  -4  561.89   26.33
  -5   2  -4  566.93   26.50
   5  -2   4  567.42   27.67
   5  -2   4  567.80   26.85
   5   2   4  588.36   27.27
   5  -2   5    3.47    2.05
   5   2   5    0.63    1.07
  -5   2  -5    2.97    1.76
  -5  -2  -5    4.72    1.93
  -5   2  -5    1.21    1.19
   5  -2   5    2.44    1.59
  -5  -2  -5    1.86    1.37
   5  -2   5    3.18    1.66
   5   2   5    0.66    1.13
   5  -2   6  207.00   13.44
   5   2   6  183.91   13.12
  -5  -2  -6  213.77   13.59
  -5   2  -6  197.62   13.32
  -5  -2  -6  195.91   13.36
   5  -2   6  201.09   14.08
   5  -2   7  276.46   16.46
   5   2   7  253.58   16.10
  -5  -2  -7  285.13   16.60
  -5   2  -7  280.67   16.70
  -5  -2  -7  265.50   16.34
   5  -2   7  269.91   17.18
  -5  -2  -8  365.71   20.44
   5  -2   8  388.15   20.67
   5   2   8  362.37   20.49
  -5   2  -8  371.91   20.76
  -5  -2  -8  391.96   20.76
   5  -2   8  376.55   21.36
   5   2   9   -0.67    1.76
   5  -2   9    0.66    1.29
  -5   2  -9    0.71    1.20
  -5  -2  -9   -0.68    0.01
  -5  -2  -9    3.42    1.78
   5  -2   9    2.25    1.65
   5  -2  10   61.59    7.31
   5  -2  11    2.42    1.98
   5   2  11    7.49    2.62
   5  -2  11    9.78    2.93
   5  -2  12   36.84    4.86
   5   2  12   29.05    4.46
   5  -2  12   35.43    5.24
   5  -2  13   -0.47    0.94
   5   2  13    0.99    1.29
   5  -2  13    1.14    1.58
   5   2  14  223.51   12.11
   5  -2  14  217.88   12.66
  -5  -2 -14  195.81   11.78
  -5   2 -14  213.28   12.40
   5  -2  15    7.62    1.95
   5  -2  16   68.63    5.09
  -5  -3  17   29.76    3.09
  -5  -3  16   -0.36    0.86
  -5  -3  15    6.71    2.01
  -5  -3  15    3.95    1.68
  -5  -3  15    6.89    2.07
  -5  -3  14    0.58    0.99
  -5  -3  14   -0.51    1.12
  -5  -3  13  105.64    9.19
  -5  -3  13   98.47    8.37
  -5  -3  13  100.46    9.07
   5  -3 -12    1.76    1.41
  -5  -3  12   -0.72    1.73
  -5  -3  12   -0.70    1.54
  -5  -3  12    0.60    1.44
  -5  -3  11  131.20   11.15
  -5  -3  11  127.10   10.17
   5  -3 -11  141.01   10.89
  -5  -3  11  139.08   11.61
  -5  -3  10   14.02    3.66
  -5  -3  10   17.79    3.65
  -5  -3   9   13.42    3.18
   5  -3  -9   13.75    3.45
  -5  -3   8    0.64    1.40
  -5  -3   8    0.75    1.28
  -5  -3   7    1.89    1.24
  -5  -3   7   -0.74    1.63
  -5  -3   6   -0.77    1.31
  -5  -3   6   -0.62    1.07
  -5  -3   6    0.72    1.23
  -5  -3   5  470.84   24.86
  -5  -3   4    2.96    1.79
  -5  -3   4    3.08    1.37
  -5  -3   3  128.79    9.18
  -5  -3   3  128.28   11.30
  -5  -3   3  139.09   11.28
  -5  -3   2  165.81   10.85
  -5  -3   2  169.13   12.97
  -5  -3   2  160.82   12.59
  -5  -3   1  221.43   13.22
  -5  -3   1  217.76   15.14
  -5  -3   1  203.04   14.31
  -5  -3   0   68.50    6.87
  -5  -3   0   68.57    8.05
  -5  -3   0   70.80    7.71
  -5  -3  -1   78.55    7.45
  -5  -3  -1   73.99    8.24
  -5  -3  -2    6.76    2.19
  -5  -3  -2    4.59    2.14
  -5  -3  -3  142.65   11.00
   5  -3   4   83.02    8.74
   5  -3   5   35.11    5.70
  -5  -3  -5   43.64    5.78
  -5  -3  -6  129.91   10.72
   5  -3   6  129.72   11.37
  -5  -3  -7   79.19    8.27
   5  -3   7   69.76    8.19
   5  -3   8    0.76    1.49
   5  -3   9  172.70   12.90
   5  -3  10   19.49    3.76
   5  -3  10   25.50    4.55
   5  -3  11    7.65    2.36
   5  -3  11    9.71    2.76
   5  -3  12    3.86    1.79
   5  -3  12    8.45    2.39
   5  -3  13   75.30    6.29
   5  -3  13   77.40    6.53
   5  -3  14    2.81    1.11
   5  -3  14    1.02    1.06
   5  -3  15   39.30    3.24
  -5  -4  15    5.78    1.60
  -5  -4  14   86.70    6.88
   5  -4 -14   77.76    6.54
  -5  -4  13   -0.43    1.03
  -5  -4  13   -0.52    0.89
   5  -4 -13   -0.53    0.74
  -5  -4  13   -0.45    0.89
  -5  -4  12   83.87    7.24
  -5  -4  12   85.37    7.61
  -5  -4  11    1.84    1.71
   5  -4 -11    5.69    2.10
  -5  -4  11    1.62    1.60
  -5  -4  10  124.11   10.15
  -5  -4  10  100.85    8.80
  -5  -4  10  117.10   10.04
   5  -4 -10  118.23    9.84
   5  -4  -9   13.80    3.30
  -5  -4   9   12.95    3.44
  -5  -4   9   16.78    3.81
  -5  -4   9   15.20    2.99
  -5  -4   8   72.92    7.89
   5  -4  -8   55.80    7.15
   5  -4  -7    6.72    2.66
  -5  -4   7    3.59    2.13
   5  -4  -6    3.02    1.82
  -5  -4   6    0.79    2.07
  -5  -4   6   -0.71    1.56
  -5  -4   5   45.72    6.61
  -5  -4   5   45.88    6.32
  -5  -4   5   41.28    6.26
   5  -4  -5   52.28    6.78
  -5  -4   4  115.06    9.94
  -5  -4   4  103.41   10.25
  -5  -4   4  114.46   10.65
  -5  -4   3   18.70    3.87
  -5  -4   3   17.22    4.18
  -5  -4   3   23.39    4.75
   5  -4  -3   22.35    4.63
  -5  -4   2   69.54    7.20
   5  -4  -2   59.90    7.25
  -5  -4   1   18.17    3.50
  -5  -4   1   16.81    3.22
   5  -4  -1   19.89    4.07
  -5  -4   0   67.57    6.93
  -5  -4   0   69.42    8.37
   5  -4   0   86.12    8.38
  -5  -4  -1    1.22    1.21
  -5  -4  -1   -0.84    1.65
   5  -4   1    2.60    1.69
   5  -4   2   18.86    3.66
  -5  -4  -2   22.28    4.02
  -5  -4  -2   19.09    4.53
  -5  -4  -3   64.76    7.76
   5  -4   3   49.51    5.82
  -5  -4  -4   73.89    8.20
   5  -4   4   51.50    5.59
  -5  -4  -5    2.33    1.88
  -5  -4  -6   81.55    7.86
  -5  -4  -6   78.80    8.48
  -5  -4  -7   13.83    2.93
  -5  -4  -7   11.83    3.25
  -5  -4  -8   51.42    6.25
  -5  -4  -9   26.83    4.22
  -5  -4 -10    0.93    1.03
   5  -4  10    0.48    1.15
   5  -4  11   -0.40    1.03
   5  -4  12   46.38    4.25
   5  -4  13    0.82    0.60
  -5  -5  12    7.67    1.80
  -5  -5  11    1.55    1.08
   5  -5 -11    1.24    0.91
  -5  -5  10    1.32    1.06
   5  -5 -10    1.92    1.16
  -5  -5   9   12.50    2.76
   5  -5  -9   15.96    3.14
  -5  -5   8   31.08    4.33
   5  -5  -7   12.60    2.97
  -5  -5   7   14.17    2.74
   5  -5  -7   14.95    3.21
   5  -5  -6    6.61    2.30
  -5  -5   6    4.73    1.88
   5  -5  -6    7.35    2.42
  -5  -5   5   37.03    5.16
   5  -5  -5   45.40    5.74
  -5  -5   4    3.70    1.83
   5  -5  -4    2.40    1.45
  -5  -5   3   95.33    8.70
  -5  -5   3   89.28    8.41
   5  -5  -3   87.06    8.01
   5  -5  -3   94.19    8.53
   5  -5  -2    6.05    2.16
  -5  -5   2    2.66    1.86
   5  -5  -2    4.84    1.84
   5  -5  -1   17.42    3.57
  -5  -5   1   17.98    3.75
  -5  -5   1   14.21    3.57
   5  -5   0   19.10    3.46
  -5  -5   0   19.84    3.91
  -5  -5   0   17.00    3.66
   5  -5   1   15.40    3.04
   5  -5   1   19.64    3.87
  -5  -5  -1   18.09    3.81
   5  -5   2   17.13    3.47
  -5  -5  -2    9.30    2.69
   5  -5   3   11.24    2.96
  -5  -5  -3   15.08    3.21
  -5  -5  -3   11.55    3.00
  -5  -5  -4   -0.53    0.90
  -5  -5  -4   -0.61    0.85
   5  -5   4   -0.53    1.04
  -5  -5  -5   44.35    4.93
   5  -5   5   38.41    4.78
  -5  -5  -5   41.63    5.25
  -5  -5  -6    0.37    0.62
  -5  -5  -6   -1.04    1.25
   5  -5   6   -0.43    0.86
   5  -5   7   57.67    5.25
  -5  -5  -7   60.87    5.86
  -5  -5  -8   -0.39    0.85
   5  -5   8   -0.94    0.75
   5  -5   9    5.43    1.29
   5  -6  -5    0.67    0.54
   5  -6  -4   18.80    2.34
   5  -6  -3    4.53    1.27
  -5  -6   3    4.06    1.35
  -5  -6   2   32.87    3.67
   5  -6  -2   30.21    3.12
   5  -6  -1   -0.25    0.88
  -5  -6   0   13.50    2.02
  -5  -6   0    7.63    1.79
  -5  -6  -1    0.79    0.73
  -5  -6  -2   27.45    2.98
  -5  -6  -3   10.82    1.87
  -6   0  18    2.97    1.22
  -6   0  17   -0.41    1.20
  -6   0  16   53.83    5.65
  -6   0  15   -0.54    0.92
  -6   0  14  123.38    9.61
  -6   0  13    3.08    1.61
  -6   0  13    1.19    1.55
  -6   0  12  139.01   10.87
  -6   0  12  156.24   11.27
  -6   0  11   -0.65    1.28
  -6   0  11   -0.62    1.06
  -6   0  10   90.14    8.59
  -6   0  10   94.20    8.53
  -6   0   9    0.66    1.45
  -6   0   9   -1.21    1.19
  -6   0   8   75.62    7.87
  -6   0   8   87.96    8.08
  -6   0   7    0.66    1.13
  -6   0   7    1.17    1.52
  -6   0   6  351.66   19.01
  -6   0   6  374.06   20.20
  -6   0   5    0.55    1.43
  -6   0   4  861.91   36.60
  -6   0   3   -1.64    2.08
  -6   0   2   61.80    6.49
  -6   0   2   54.62    6.14
  -6   0   2   56.78    5.94
  -6   0   1   -2.31    2.41
  -6   0   1   -0.51    0.88
  -6   0   0   30.51    4.67
  -6   0   0   39.38    5.29
  -6   0   0   31.18    4.40
  -6   0  -1    0.61    0.85
  -6   0  -1    0.64    0.89
  -6   0  -1    0.52    0.73
  -6   0  -2    1.27    1.25
   6   0   2    0.75    1.27
  -6   0  -2    3.90    1.92
  -6   0  -2    1.04    1.02
   6   0   3   -0.76    1.50
  -6   0  -3    0.65    1.44
  -6   0  -3   -0.67    1.32
   6   0   3   -0.79    1.35
  -6   0  -4  169.26   12.43
   6   0   4  162.23   12.75
  -6   0  -4  166.91   12.19
   6   0   4  164.03   12.95
   6   0   5    0.79    1.36
  -6   0  -5   -0.72    1.23
   6   0   5    0.82    1.15
   6   0   6  602.00   29.52
  -6   0  -6  533.05   27.93
   6   0   6  572.26   29.39
   6   0   7    0.81    1.13
  -6   0  -7    0.77    1.51
   6   0   7   -0.86    1.46
   6   0   8   70.05    8.31
  -6   0  -8   79.52    8.45
   6   0   9   -0.80    1.76
  -6   0  -9   -0.78    1.54
   6   0   9    0.54    1.51
   6   0  10  603.07   27.78
   6   0  10  645.42   31.02
   6   0  11   -0.72    1.73
   6   0  12   42.97    5.74
   6   0  13   -0.56    1.09
   6   0  14  104.21    7.97
  -6   0 -14  102.79    8.10
  -6   0 -15   -0.37    0.82
   6   0  15   -0.34    0.75
   6   0  15    0.57    0.79
  -6   1  18    5.16    1.36
  -6  -1  18    3.95    1.19
  -6  -1  17    8.81    1.94
  -6   1  17    9.91    2.08
  -6   1  17    8.44    2.00
  -6  -1  17    8.71    2.01
  -6  -1  16   28.87    3.86
  -6   1  16   34.59    4.27
  -6  -1  15  106.30    8.31
  -6   1  15  112.29    8.60
  -6  -1  14    9.21    2.40
  -6   1  14    8.22    2.30
  -6  -1  14    5.86    1.94
  -6   1  13   70.77    7.03
  -6   1  13   65.93    6.74
  -6  -1  13   73.20    7.17
  -6  -1  13   70.80    6.93
  -6   1  12   44.65    5.68
  -6  -1  12   39.70    5.50
  -6  -1  12   35.79    5.13
  -6  -1  12   41.91    5.42
  -6   1  12   56.12    6.13
  -6  -1  12   39.29    4.86
  -6   1  11   96.74    8.72
  -6  -1  11   90.34    8.41
  -6  -1  11  110.72    9.12
  -6   1  11  106.39    8.92
  -6  -1  11   91.14    7.95
  -6   1  10   15.21    3.33
  -6  -1  10   18.87    3.69
  -6  -1  10    9.55    2.73
  -6   1  10   14.98    3.21
  -6  -1  10   10.94    2.62
  -6   1   9   79.42    8.12
  -6  -1   9  109.33    9.25
  -6  -1   9  108.45    8.94
  -6   1   9  100.54    8.64
  -6  -1   9  102.22    8.44
  -6   1   8   81.00    8.13
  -6  -1   8   89.27    8.41
  -6   1   8   82.79    7.76
  -6  -1   8   76.72    7.59
  -6  -1   8   98.33    8.17
  -6   1   7   78.88    7.96
  -6  -1   7   88.60    8.35
  -6  -1   7   74.97    7.46
  -6   1   7  101.59    8.42
  -6  -1   7   87.82    7.69
  -6   1   6   15.70    3.63
  -6  -1   6   12.34    3.38
  -6  -1   6   18.67    3.53
  -6   1   6   19.28    3.71
  -6  -1   6   19.30    3.48
  -6  -1   5  128.06    9.82
  -6   1   5  120.46    9.48
  -6  -1   4  103.73    8.59
  -6   1   4  106.09    8.62
  -6  -1   3  357.89   18.63
  -6   1   3  357.46   18.62
  -6  -1   3  338.73   18.27
  -6  -1   2  117.13    9.14
  -6   1   2  105.36    8.74
  -6  -1   2  115.36    9.07
  -6  -1   1  210.77   13.52
  -6   1   1  224.29   13.80
  -6  -1   1  221.80   13.68
  -6   1   1  215.55   13.56
  -6  -1   1  201.28   13.34
  -6  -1   1  233.12   13.69
  -6  -1   0   -1.17    2.84
  -6  -1   0   -0.59    1.85
  -6   1   0    0.60    1.66
  -6   1   0   -1.77    3.07
  -6  -1   0    0.55    0.93
  -6  -1   0    0.56    0.96
  -6   1   0    2.88    1.34
  -6   1  -1  212.26   13.43
  -6  -1  -1  202.16   13.27
  -6  -1  -1  206.53   13.55
  -6  -1  -1  197.92   12.59
  -6   1  -1  195.47   13.34
  -6  -1  -1  201.64   12.85
  -6   1  -1  199.47   12.19
   6  -1   2    6.72    2.23
   6  -1   2    8.03    2.71
   6   1   2    7.41    2.55
  -6  -1  -2    7.13    2.41
  -6  -1  -2    9.39    2.56
  -6   1  -2   13.85    3.18
  -6   1  -2    5.86    2.15
   6  -1   2   10.65    3.10
   6   1   2   10.84    3.16
  -6   1  -2   10.32    2.33
  -6   1  -3   52.18    6.33
   6  -1   3   56.51    6.98
   6   1   3   57.20    7.09
  -6  -1  -3   69.28    7.11
  -6  -1  -3   59.27    6.77
  -6   1  -3   69.75    7.37
   6  -1   3   60.29    6.53
   6  -1   3   55.62    7.10
   6   1   3   58.13    7.38
   6  -1   4   59.84    7.42
   6   1   4   68.26    7.84
  -6  -1  -4   62.86    7.07
  -6  -1  -4   65.83    7.24
  -6   1  -4   55.34    6.73
   6  -1   4   57.28    6.52
   6  -1   4   58.68    7.25
   6   1   4   60.41    7.48
  -6   1  -4   70.19    7.41
   6  -1   5  548.20   28.18
   6   1   5  553.96   28.39
  -6  -1  -5  575.02   27.76
  -6   1  -5  545.83   27.60
  -6  -1  -5  552.24   27.70
  -6   1  -5  521.72   27.33
   6  -1   5  545.35   26.72
   6  -1   5  617.96   29.49
   6   1   5  604.48   29.40
   6  -1   6   23.27    4.50
   6   1   6   15.69    3.99
  -6   1  -6   19.40    4.05
  -6  -1  -6   18.18    3.91
  -6   1  -6   19.15    4.02
   6  -1   6   13.09    3.57
   6   1   6   18.26    4.21
   6  -1   6   17.94    3.78
   6   1   7   42.65    6.34
   6  -1   7   50.77    6.82
   6  -1   7   50.78    6.20
  -6  -1  -7   48.80    6.10
  -6  -1  -7   47.57    6.51
  -6   1  -7   45.28    6.43
   6  -1   8   13.23    3.55
   6   1   8   23.60    4.62
  -6  -1  -8    9.75    3.09
  -6   1  -8   16.80    3.87
  -6  -1  -8   18.63    3.78
   6  -1   8   18.27    3.79
   6  -1   9    0.76    2.11
   6   1   9    0.76    1.99
   6  -1   9    5.12    2.09
   6  -1  10   17.93    3.95
   6   1  10   13.78    3.52
   6  -1  10    5.48    2.27
   6  -1  11   12.32    2.90
   6  -1  12   25.66    4.19
   6   1  12   32.59    4.78
   6  -1  12   32.16    4.32
   6  -1  13   13.33    2.82
   6   1  13   15.08    2.96
  -6  -1 -13    9.18    2.39
  -6   1 -13   11.61    2.68
   6  -1  14   -0.39    0.94
   6   1  14    1.20    0.96
  -6   1 -14   -0.43    1.41
   6  -1  14    0.84    1.17
   6  -1  15   63.72    4.96
   6  -1  15   59.47    4.77
   6   1  15   60.71    4.82
  -6  -2  17   33.42    3.76
  -6  -2  16    9.38    2.33
  -6   2  16    7.33    1.80
  -6  -2  15   17.08    2.66
  -6   2  15   13.52    2.49
  -6   2  15   13.65    2.44
  -6  -2  15   16.12    2.60
  -6  -2  14   41.19    4.54
  -6   2  14   35.71    4.30
  -6  -2  14   40.13    5.06
  -6  -2  13   37.59    4.51
  -6   2  13   27.46    3.90
  -6  -2  13   39.65    5.36
  -6   2  12   71.67    6.68
  -6  -2  12   67.66    7.44
  -6  -2  11    0.71    1.57
  -6   2  11    0.54    0.91
  -6   2  11   -0.51    1.00
  -6  -2  11   -1.00    1.21
  -6   2  10   37.17    4.59
  -6  -2  10   19.15    3.97
  -6   2  10   34.86    4.59
  -6  -2  10   28.27    3.98
  -6  -2  10   30.97    4.22
  -6   2   9   28.16    4.27
  -6  -2   9   24.74    3.99
  -6   2   9   36.05    4.66
  -6  -2   9   30.85    4.30
  -6  -2   9   27.75    4.16
  -6   2   8    1.71    1.26
  -6  -2   8    0.56    0.95
  -6   2   8    0.53    1.28
  -6  -2   8    1.57    1.26
  -6  -2   8    3.30    1.53
  -6   2   7  201.40   13.41
  -6  -2   7  219.37   13.72
  -6   2   7  224.30   13.38
  -6  -2   7  238.65   13.53
  -6  -2   7  205.97   13.34
  -6   2   6   10.52    2.73
  -6  -2   6   10.29    2.73
  -6  -2   6   10.89    2.73
  -6   2   6   11.54    2.76
  -6  -2   6   16.09    3.23
  -6   2   5   80.02    7.69
  -6  -2   5   84.71    7.85
  -6   2   5   77.06    7.11
  -6  -2   5   77.73    7.21
  -6  -2   5   86.19    7.81
  -6   2   4  136.46   10.60
  -6  -2   4  143.67   10.81
  -6  -2   4  165.75   10.77
  -6   2   4  147.56   10.30
  -6  -2   4  141.99   10.60
  -6  -2   3    1.32    1.45
  -6  -2   3    0.71    1.21
  -6  -2   3    1.78    1.31
  -6  -2   2  122.49    9.17
  -6   2   2  111.89    8.92
  -6  -2   2  125.54   10.37
  -6  -2   2  117.33    9.74
  -6  -2   1   91.16    7.88
  -6   2   1   98.00    8.19
  -6  -2   1   85.80    8.59
  -6  -2   1  100.63    8.78
  -6  -2   0   84.61    7.49
   6  -2   0   85.99    8.29
   6   2   0   83.21    8.42
  -6   2   0   69.95    6.99
  -6  -2   0   78.60    8.08
   6   2   1    2.77    1.81
  -6  -2  -1    4.60    1.80
   6  -2   1    8.01    2.72
  -6   2  -1    2.33    1.63
  -6  -2  -1    5.07    1.93
  -6   2  -1    1.72    1.39
  -6  -2  -1    4.70    2.20
   6  -2   1    6.94    2.47
   6   2   1    3.63    2.15
   6  -2   2  110.94    9.95
   6   2   2  117.65   10.35
  -6  -2  -2  154.47   10.63
  -6   2  -2  139.95   10.34
  -6  -2  -2  127.88    9.90
  -6   2  -2  121.67    9.78
  -6  -2  -2  107.34    9.68
   6  -2   2  149.99   11.43
   6   2   2  137.77   11.26
   6  -2   3   30.27    5.06
   6  -2   3   54.21    6.39
   6   2   3   37.12    5.53
  -6  -2  -3   41.59    5.46
  -6   2  -3   47.96    5.76
  -6  -2  -3   44.25    5.63
  -6   2  -3   40.72    5.46
   6  -2   3   48.93    6.24
   6   2   3   42.99    6.00
  -6  -2  -3   34.64    5.14
   6  -2   4   67.18    7.37
   6   2   4   76.37    7.89
  -6  -2  -4   70.25    7.18
  -6   2  -4   72.53    7.31
  -6  -2  -4   72.73    7.53
  -6   2  -4   69.06    7.49
   6  -2   4   77.12    8.18
  -6  -2  -4   62.78    7.00
   6  -2   4   59.89    7.10
   6   2   4   65.88    7.63
   6  -2   5   36.16    5.42
   6  -2   5   25.82    4.88
   6   2   5   39.25    5.78
  -6   2  -5   27.75    4.56
  -6  -2  -5   30.15    4.61
  -6  -2  -5   31.43    5.25
  -6   2  -5   17.47    4.20
  -6  -2  -5   29.52    4.84
  -6  -2  -5   27.92    4.47
   6  -2   5   34.39    5.18
   6   2   5   27.55    4.80
  -6   2  -6  179.39   11.14
   6  -2   6  148.68   10.32
   6   2   6  177.12   11.42
  -6  -2  -6  149.78    9.93
  -6   2  -6  142.48   10.17
  -6  -2  -6  166.04   11.00
   6  -2   6  188.09   11.97
   6   2   7   13.09    3.26
   6  -2   7   16.04    3.49
  -6  -2  -7    8.22    2.86
  -6   2  -7    7.21    2.89
  -6  -2  -7   -0.66    0.07
  -6   2  -7    9.58    2.70
  -6  -2  -7   15.04    3.44
   6  -2   7    7.89    2.65
   6  -2   8   97.94    8.78
   6   2   8   98.38    8.98
  -6  -2  -8   91.08    8.36
  -6   2  -8   98.73    8.84
   6  -2   8   92.70    8.84
   6  -2   9   14.54    3.34
   6   2   9    6.88    2.56
  -6  -2  -9    7.11    2.50
  -6   2  -9   13.03    3.36
   6  -2   9    7.29    2.55
   6  -2  10   26.31    4.16
   6   2  10   24.01    4.10
  -6  -2 -10   21.99    3.76
  -6   2 -10   23.15    3.91
   6  -2  10   24.52    4.22
   6  -2  11   -0.48    1.06
   6   2  11   -0.50    1.00
  -6  -2 -11   -0.49    0.84
  -6   2 -11    0.52    1.14
   6  -2  11   -0.55    1.08
  -6   2 -12  167.55   10.61
  -6  -2 -12  162.94   10.27
   6  -2  12  172.20   10.36
   6   2  12  177.63   10.70
   6  -2  12  179.65   11.03
   6   2  13    0.96    0.77
  -6   2 -13    0.69    0.90
   6  -2  13    1.68    1.17
   6  -2  13    0.38    0.83
  -6  -3  16    2.57    1.06
  -6  -3  15    6.01    1.82
  -6  -3  15    7.06    1.84
  -6  -3  14   10.95    2.57
  -6  -3  13   94.12    8.08
  -6  -3  13   88.22    6.79
  -6  -3  13  104.46    8.70
   6  -3 -12   17.54    3.29
  -6  -3  12   11.02    3.10
  -6  -3  12   18.59    3.05
  -6  -3  12   10.53    2.90
  -6  -3  11  143.30   10.89
   6  -3 -11  144.39   10.39
  -6  -3  10    6.65    2.73
  -6  -3  10    4.03    1.65
   6  -3 -10    2.67    1.74
  -6  -3   9   54.44    6.87
   6  -3  -9   56.48    6.94
  -6  -3   9   54.99    7.03
  -6  -3   8   37.29    5.88
  -6  -3   8   39.63    5.90
  -6  -3   7   41.40    6.05
  -6  -3   7   34.49    5.53
  -6  -3   6   82.51    8.86
  -6  -3   5  443.86   24.15
  -6  -3   4   86.87    7.62
  -6  -3   4  121.70   10.79
  -6  -3   4  112.50   10.08
  -6  -3   3   78.33    7.19
  -6  -3   3   80.50    8.77
  -6  -3   3   89.55    8.81
  -6  -3   2   39.38    5.12
  -6  -3   2   49.04    6.33
  -6  -3   1   16.52    3.31
  -6  -3   1   14.17    3.74
  -6  -3   1    5.70    2.36
  -6  -3   0    7.40    2.37
  -6  -3   0    7.81    2.79
  -6  -3  -1   22.42    3.99
  -6  -3  -1   13.15    3.70
  -6  -3  -2    0.66    1.12
  -6  -3  -2    0.76    1.50
  -6  -3  -3   75.52    8.02
   6  -3   3   96.88    9.41
  -6  -3  -3  101.75    9.53
   6  -3   4    6.08    2.59
  -6  -3  -4    0.73    1.43
   6  -3   5   32.82    5.29
  -6  -3  -5   27.15    4.61
  -6  -3  -6    2.62    1.83
   6  -3   6    4.34    2.14
   6  -3   7  181.28   12.78
  -6  -3  -7  159.67   11.53
   6  -3   8   43.61    5.72
  -6  -3  -8   31.97    4.43
   6  -3   9   63.63    6.08
   6  -3   9   51.36    6.08
   6  -3  10    1.30    1.05
   6  -3  10    0.51    1.13
   6  -3  11   13.35    2.41
   6  -3  11   13.93    2.72
   6  -3  12    9.34    1.85
   6  -3  12    9.36    2.05
   6  -3  13   34.73    3.34
   6  -3  13   36.02    3.01
  -6  -4  14   49.35    4.30
  -6  -4  13    1.95    1.16
  -6  -4  13    3.94    1.33
  -6  -4  12   11.97    2.54
  -6  -4  11   -0.52    1.14
   6  -4 -11   -0.46    1.10
  -6  -4  10   68.72    6.83
   6  -4 -10   67.50    6.68
   6  -4  -9   23.84    4.04
  -6  -4   9   16.71    3.49
  -6  -4   8   13.97    3.37
   6  -4  -8   12.87    3.07
  -6  -4   8   13.70    3.16
  -6  -4   7   -0.69    1.37
   6  -4  -7   -0.67    1.15
  -6  -4   7   -0.64    1.40
  -6  -4   6   77.99    7.81
  -6  -4   6   77.86    8.35
   6  -4  -6  100.14    9.16
  -6  -4   5   36.05    5.27
  -6  -4   5   39.20    5.87
   6  -4  -5   42.39    6.01
  -6  -4   4   83.78    8.08
  -6  -4   3   47.27    5.90
  -6  -4   3   52.40    6.81
   6  -4  -3   61.21    7.13
  -6  -4   2   79.50    7.57
  -6  -4   2   93.16    9.22
   6  -4  -2   89.67    8.72
  -6  -4   1    6.64    2.09
  -6  -4   1    6.87    2.72
   6  -4  -1    6.67    2.47
  -6  -4   0  107.37   10.03
   6  -4   0  103.48    9.19
  -6  -4  -1    0.74    1.04
   6  -4   1   -0.59    0.83
   6  -4   2   15.09    3.10
   6  -4   2   17.02    3.99
  -6  -4  -2   16.68    3.89
   6  -4   3    1.37    1.66
  -6  -4  -3   -0.70    1.38
   6  -4   4  160.93   11.84
  -6  -4  -4  138.99   11.12
  -6  -4  -5   13.55    3.20
   6  -4   5   19.24    3.76
  -6  -4  -6   82.28    6.97
   6  -4   6   92.41    8.14
  -6  -4  -6   77.14    7.32
  -6  -4  -7   -0.49    1.18
   6  -4   7    1.04    1.14
  -6  -4  -8   22.30    3.25
   6  -4   8   27.39    3.91
   6  -4   9   27.82    3.56
   6  -4  10    6.18    1.59
  -6  -5  11   10.06    1.68
  -6  -5  10    0.58    0.57
  -6  -5   9    3.64    1.31
  -6  -5   8   -0.72    0.79
   6  -5  -8    1.25    1.00
  -6  -5   7    3.76    1.44
   6  -5  -7    3.96    1.51
   6  -5  -6    0.94    0.92
  -6  -5   6    1.19    1.03
  -6  -5   6    0.38    0.75
   6  -5  -6    0.90    0.99
  -6  -5   5   27.39    3.80
   6  -5  -5   22.37    3.43
   6  -5  -4    5.41    1.82
  -6  -5   4    8.27    2.30
  -6  -5   4    3.09    1.23
   6  -5  -4    5.59    1.70
   6  -5  -3   20.97    3.41
  -6  -5   3   13.79    2.99
   6  -5  -2   -0.47    0.81
  -6  -5   1   35.67    4.78
   6  -5  -1   36.01    4.33
   6  -5   0   11.69    2.39
  -6  -5   0   13.89    2.90
  -6  -5  -1    0.49    1.09
  -6  -5  -1    1.03    1.34
  -6  -5  -2    2.74    1.36
  -6  -5  -2    3.43    1.53
  -6  -5  -3    7.35    1.95
  -6  -5  -3    8.26    2.14
  -6  -5  -4    0.34    0.89
  -6  -5  -4    1.26    0.92
   6  -5   4    0.38    0.93
  -6  -5  -5   20.48    2.52
   6  -5   5   22.31    2.99
  -6  -5  -5   21.34    3.01
   6  -5   6    5.12    1.39
   6  -5   7   11.98    1.77
  -7   0  17    0.30    0.42
  -7   0  17   -0.88    1.00
  -7   0  16   30.11    3.62
  -7   0  15   -0.44    0.61
  -7   0  14  103.51    8.15
  -7   0  13    2.12    1.38
  -7   0  12  403.73   20.70
  -7   0  11    2.41    1.68
  -7   0  10   68.29    7.17
  -7   0  10   62.46    7.01
  -7   0   9   -2.52    2.15
  -7   0   8  235.88   15.87
  -7   0   8  275.00   16.08
  -7   0   7   -0.72    1.43
  -7   0   7   -0.64    1.26
  -7   0   6   73.67    8.45
  -7   0   6   97.68    8.77
  -7   0   5    0.65    1.42
  -7   0   5   -0.61    1.21
  -7   0   4  374.98   19.63
  -7   0   4  325.72   18.66
  -7   0   3    0.62    1.06
  -7   0   2  313.89   18.46
  -7   0   2  359.67   18.88
  -7   0   1    0.61    0.86
  -7   0   0   44.20    6.02
  -7   0   0   44.37    5.98
  -7   0   0   36.84    5.07
  -7   0  -1   -0.70    1.54
  -7   0  -1   -0.69    1.67
  -7   0  -1    0.60    1.18
   7   0   2  393.98   22.71
  -7   0  -2  398.64   21.77
  -7   0  -2  365.30   21.05
   7   0   2  403.15   23.39
   7   0   3   -0.85    1.45
  -7   0  -3   -1.44    1.88
  -7   0  -3   -0.75    1.47
   7   0   3    0.89    1.52
   7   0   4  370.15   21.41
  -7   0  -4  373.20   20.45
  -7   0  -4  334.89   20.06
   7   0   4  319.23   20.85
   7   0   5   -0.83    1.42
  -7   0  -5    0.73    1.77
  -7   0  -5   -0.76    1.06
   7   0   5    0.88    1.23
   7   0   6   31.81    5.64
  -7   0  -6   51.00    6.42
  -7   0  -6   31.19    5.17
   7   0   6   33.93    6.06
   7   0   7   -1.58    3.02
  -7   0  -7   -1.43    2.23
   7   0   8   70.60    7.95
  -7   0  -8   68.95    7.63
   7   0   9   -0.69    1.19
  -7   0  -9   -0.65    1.43
   7   0  10   94.13    8.45
  -7   0 -10   89.95    8.15
   7   0  11   -1.07    1.18
  -7   0 -11   -0.53    0.74
   7   0  12   79.00    6.76
  -7   0 -12   77.61    6.71
   7   0  13    1.03    0.90
  -7   0 -13    1.06    0.78
   7   0  14   83.15    5.31
  -7  -1  18   -0.21    0.52
  -7  -1  17   21.07    2.48
  -7   1  17   15.65    2.20
  -7   1  17   16.99    2.28
  -7  -1  17   17.99    2.29
  -7  -1  16    3.59    1.25
  -7   1  16    2.65    1.13
  -7  -1  15   33.51    4.00
  -7   1  15   39.61    4.33
  -7  -1  14    2.26    1.34
  -7   1  14    5.87    1.89
  -7   1  13   57.23    5.92
  -7  -1  13   66.95    6.31
  -7  -1  13   61.11    6.01
  -7   1  13   64.72    6.18
  -7  -1  12    2.31    1.61
  -7  -1  12    1.59    1.28
  -7   1  12    2.13    1.39
  -7  -1  11    1.13    1.25
  -7   1  11    0.57    1.25
  -7  -1  10   -1.18    1.64
  -7   1  10    1.18    1.30
  -7   1   9   26.92    4.63
  -7  -1   9   35.21    5.11
  -7  -1   9   28.92    4.62
  -7   1   9   20.53    4.06
  -7  -1   9   33.25    4.75
  -7   1   8    1.34    1.49
  -7  -1   8    5.34    2.19
  -7  -1   8    3.67    1.91
  -7   1   8    4.90    2.00
  -7  -1   8    4.34    1.84
  -7   1   7   69.04    7.84
  -7  -1   7   89.86    8.68
  -7  -1   7  111.07    8.95
  -7   1   7   97.69    8.61
  -7  -1   7   84.03    8.06
  -7   1   6   14.95    3.55
  -7  -1   6   16.27    3.80
  -7  -1   6   21.77    4.06
  -7   1   6   15.58    3.41
  -7  -1   6   17.19    3.60
  -7   1   5   21.06    4.17
  -7  -1   5   19.47    4.14
  -7  -1   5   20.73    3.97
  -7   1   5   18.25    3.88
  -7  -1   4   23.30    4.19
  -7   1   4   23.98    4.15
  -7  -1   4   22.08    4.17
  -7   1   4   22.13    4.18
  -7  -1   4   20.59    4.03
  -7  -1   3  194.67   12.96
  -7   1   3  197.61   13.05
  -7  -1   3  174.81   12.62
  -7  -1   2   -3.12    2.75
  -7   1   2   -1.88    2.62
  -7  -1   2    0.64    1.27
  -7   1   2    3.44    1.60
  -7  -1   1   14.52    3.77
  -7   1   1   11.40    3.46
  -7  -1   1   19.39    3.86
  -7   1   1   17.27    3.40
   7  -1   0   10.66    3.36
   7   1   0   16.73    4.06
  -7  -1   0   16.16    3.54
  -7   1   0   10.82    3.08
  -7  -1   0   14.95    3.42
  -7   1   0   13.06    3.24
  -7  -1   0   10.32    2.80
  -7   1   0   10.72    2.64
   7  -1   1   24.51    4.82
   7   1   1   29.14    5.37
  -7  -1  -1   22.48    4.36
  -7   1  -1   15.77    3.58
  -7  -1  -1   18.13    3.76
  -7   1  -1   24.99    4.37
   7  -1   1   21.48    4.62
   7   1   1   21.97    4.72
   7  -1   2   72.68    8.43
   7   1   2   68.99    8.25
  -7  -1  -2   81.22    8.13
  -7   1  -2   76.97    7.93
  -7  -1  -2   71.47    7.63
  -7   1  -2   83.03    8.20
   7  -1   2   67.70    8.18
   7   1   2   68.28    8.43
   7  -1   3   79.75    8.86
   7   1   3   79.43    8.84
  -7  -1  -3   87.56    8.56
  -7   1  -3   85.54    8.55
  -7  -1  -3   79.14    8.24
  -7   1  -3   87.71    8.66
   7  -1   3   66.22    8.20
   7   1   3   87.50    9.29
  -7   1  -4   12.72    3.37
   7  -1   4   11.29    3.40
   7   1   4   10.65    3.26
  -7  -1  -4   14.68    3.54
  -7  -1  -4   14.57    3.47
  -7   1  -4   16.19    3.73
   7  -1   4   13.56    3.57
   7   1   4   12.96    3.64
   7  -1   4   14.64    3.12
   7  -1   5  199.61   14.39
   7   1   5  218.69   15.11
  -7   1  -5  226.22   14.54
  -7  -1  -5  198.95   13.79
   7  -1   5  186.20   12.55
  -7  -1  -5  204.50   14.29
  -7   1  -5  194.97   14.17
   7  -1   5  190.26   14.66
   7   1   5  186.13   14.56
   7  -1   6  173.43   13.23
   7   1   6  180.68   13.50
  -7  -1  -6  187.38   12.99
  -7   1  -6  187.37   13.12
   7  -1   6  155.00   11.23
   7  -1   7   95.35    9.15
   7   1   7   93.00    9.15
  -7  -1  -7   84.54    8.37
  -7   1  -7   81.22    8.31
   7  -1   7   77.05    7.27
   7  -1   8    2.08    1.81
   7   1   8    4.22    2.20
  -7  -1  -8    6.40    2.28
  -7   1  -8    1.96    1.58
   7  -1   8    3.49    1.63
   7  -1   9   13.30    3.24
   7   1   9   23.18    4.10
  -7  -1  -9   19.06    3.67
  -7   1  -9   17.06    3.44
   7  -1   9   15.81    2.94
   7   1  10   -0.57    1.59
  -7  -1 -10    0.54    1.19
  -7   1 -10    0.55    1.33
   7  -1  10   -0.39    0.86
   7  -1  11    6.17    2.15
   7   1  11    2.91    1.92
  -7  -1 -11    7.93    2.35
  -7   1 -11    2.88    1.78
   7  -1  12   11.44    2.27
   7   1  12    8.61    2.02
  -7  -1 -12    7.29    1.91
  -7   1 -12    7.91    2.01
   7  -1  13   64.24    5.21
   7  -1  13   65.48    5.03
   7   1  13   74.27    5.42
  -7  -2  17    3.11    0.94
  -7  -2  16    4.73    1.46
  -7   2  15    1.04    0.77
  -7   2  15    0.25    0.66
  -7  -2  14   40.75    4.06
  -7   2  14   48.22    4.34
  -7  -2  14   49.72    4.94
  -7  -2  13    2.26    1.24
  -7   2  13    2.22    1.16
  -7  -2  13    2.49    1.39
  -7   2  12   10.66    2.21
  -7  -2  12   13.84    3.03
  -7   2  11    1.33    1.07
  -7  -2  11    0.64    1.26
  -7  -2  11    2.21    1.51
  -7   2  11   -0.45    1.39
  -7  -2  10    6.86    2.45
  -7  -2  10    7.10    2.05
  -7   2  10    7.66    2.12
  -7  -2   9    9.00    2.39
  -7   2   9   10.61    2.46
  -7  -2   8   17.56    3.23
  -7   2   8   17.23    3.31
  -7   2   7   57.87    6.07
  -7   2   7   54.39    5.66
  -7  -2   7   59.64    5.84
  -7  -2   7   55.14    5.91
  -7   2   6   51.66    5.90
  -7  -2   6   47.84    5.27
  -7   2   6   44.52    5.10
  -7  -2   6   61.19    6.39
  -7  -2   5   25.15    4.51
  -7   2   5   21.44    3.93
  -7  -2   5   18.54    3.48
  -7   2   5   20.38    3.60
  -7  -2   5   19.60    3.74
  -7   2   4  171.01   11.04
  -7  -2   4  205.88   10.96
  -7   2   4  216.41   11.33
  -7  -2   4  196.90   11.89
  -7  -2   3   16.79    3.57
  -7   2   3    9.27    3.09
  -7  -2   3   11.01    3.03
  -7  -2   3   16.85    3.57
  -7   2   3   15.33    3.43
  -7  -2   2   36.70    5.12
  -7  -2   2   47.19    5.45
  -7   2   2   36.51    4.98
   7  -2  -1   -0.72    2.13
   7   2  -1   -0.76    1.83
  -7  -2   1   -0.56    1.36
   7  -2   0   19.31    3.99
   7   2   0   20.97    4.24
  -7   2   0   16.16    3.27
  -7  -2   0   17.42    3.68
   7  -2   0   12.08    3.24
   7   2   0   19.94    4.23
   7  -2   1    0.66    1.46
   7  -2   1    2.13    1.56
   7   2   1    2.22    1.93
  -7  -2  -1   -0.57    0.02
  -7   2  -1    1.17    1.00
  -7  -2  -1    1.94    1.27
   7  -2   1    0.74    1.27
   7   2   1    3.92    2.18
   7  -2   2   28.49    4.62
   7  -2   2   28.06    4.69
   7   2   2   26.33    4.62
  -7   2  -2   16.63    3.36
  -7  -2  -2   25.91    4.26
   7  -2   2   36.70    5.36
   7   2   2   24.72    4.57
   7  -2   3  118.01    9.25
   7   2   3  122.37    9.57
  -7  -2  -3  133.01    9.11
  -7   2  -3  122.60    8.92
  -7   2  -3  115.48    8.66
  -7  -2  -3  124.91    9.43
   7  -2   3  129.24    9.57
   7  -2   3  110.15    9.18
   7   2   3  105.75    9.25
  -7  -2  -3  111.51    8.37
   7  -2   4   23.38    4.30
   7   2   4   21.54    4.14
  -7  -2  -4   22.63    4.11
  -7   2  -4   31.20    4.67
   7  -2   4   25.41    4.34
   7  -2   5   53.03    6.36
   7   2   5   55.79    6.59
  -7  -2  -5   50.06    5.88
  -7   2  -5   49.80    5.99
   7  -2   5   47.56    6.05
   7  -2   6  111.47    9.13
   7   2   6   72.34    7.71
  -7  -2  -6   81.25    7.69
  -7   2  -6   91.63    8.08
   7  -2   6  114.82    9.02
   7  -2   7    5.71    2.18
   7   2   7    4.16    1.86
  -7  -2  -7    3.70    1.74
  -7   2  -7    4.95    2.03
   7  -2   7    5.71    2.26
   7  -2   8   27.84    4.22
   7   2   8   19.87    3.84
  -7  -2  -8   25.28    3.81
  -7   2  -8   27.94    4.04
   7  -2   8   28.21    4.11
  -7  -2  -9   15.53    2.75
  -7   2  -9   14.95    2.88
   7  -2   9   20.38    3.31
   7   2  10    2.74    1.29
  -7   2 -10    6.15    1.78
   7  -2  10    4.31    1.50
   7   2  11   12.55    2.16
   7  -2  11   10.88    2.05
   7  -2  12   23.67    2.85
  -7  -3  15   13.88    2.11
  -7  -3  14    3.62    1.34
  -7  -3  13   73.12    6.12
  -7  -3  12    2.55    1.59
  -7  -3  12    5.28    2.01
  -7  -3  11  111.25    8.99
  -7  -3  11  111.23    9.05
   7  -3 -11  113.97    8.55
   7  -3 -10   10.67    2.68
  -7  -3  10   11.05    2.99
  -7  -3   9   27.89    4.74
  -7  -3   9   34.36    5.06
   7  -3  -9   35.64    5.05
  -7  -3   8   23.55    4.26
  -7  -3   8   21.25    4.10
  -7  -3   7   13.04    3.19
  -7  -3   7    8.85    2.87
  -7  -3   6   23.52    4.46
  -7  -3   6   33.05    5.16
  -7  -3   5  174.49   12.82
  -7  -3   4    6.79    2.42
  -7  -3   3   30.45    4.86
  -7  -3   2   -0.64    1.08
  -7  -3   1   15.74    3.64
  -7  -3   0    4.19    2.18
   7  -3   1   54.25    6.68
  -7  -3  -1   47.24    6.12
   7  -3   2   13.46    3.33
  -7  -3  -2    6.45    2.31
   7  -3   3  107.87    9.41
  -7  -3  -3  104.36    8.98
  -7  -3  -4   13.96    3.02
   7  -3   4    3.77    1.87
  -7  -3  -5   28.40    4.05
   7  -3   5   30.36    4.61
   7  -3   6   14.87    3.25
   7  -3   7   85.57    7.38
   7  -3   8    0.87    1.06
   7  -3   9   21.32    3.05
   7  -3  10    0.87    0.76
   7  -3  11   24.92    2.45
  -7  -4  13    3.87    1.02
   7  -4 -10   29.17    3.62
   7  -4  -9   11.15    2.54
  -7  -4   9   11.47    2.55
  -7  -4   9    6.04    1.96
   7  -4  -8   15.44    3.09
  -7  -4   8   10.37    2.49
   7  -4  -7    6.43    2.05
  -7  -4   7    1.96    1.28
  -7  -4   6   69.84    6.65
   7  -4  -6   78.76    7.35
   7  -4  -5   25.44    4.20
  -7  -4   5   25.79    3.92
  -7  -4   4   20.28    3.47
   7  -4  -3    9.26    2.58
  -7  -4   3   11.91    2.62
  -7  -4   2   71.45    6.32
   7  -4  -2  100.33    8.29
   7  -4  -1    1.61    1.40
   7  -4   0   55.81    6.19
  -7  -4   0   40.93    5.44
   7  -4   0   49.13    5.46
   7  -4   1    0.45    0.89
   7  -4   1    1.67    1.46
  -7  -4  -1    2.80    1.56
   7  -4   2   63.12    6.32
  -7  -4  -2   45.92    5.41
  -7  -4  -3    2.92    1.44
   7  -4   3    1.01    1.41
  -7  -4  -4   60.54    5.63
   7  -4   4   64.25    6.11
  -7  -4  -4   60.02    5.68
  -7  -4  -5    0.32    0.63
  -7  -4  -5    0.37    0.63
   7  -4   5    0.42    0.93
   7  -4   6   41.94    4.41
   7  -4   7    2.81    1.16
   7  -4   8   17.85    2.28
  -7  -5   5   22.24    2.75
   7  -5  -4    3.84    1.39
  -7  -5   4    8.01    1.78
  -7  -5   3   24.10    3.24
   7  -5  -3   30.15    3.45
   7  -5  -2    5.59    1.66
   7  -5  -1   12.60    2.26
  -7  -5   1   15.11    2.50
  -7  -5   0    0.32    0.55
   7  -5   0    0.31    0.61
  -7  -5  -1   -0.29    0.75
   7  -5   1    0.58    0.76
  -7  -5  -2    0.24    0.63
   7  -5   2    2.64    1.04
   7  -5   3    6.86    1.37
  -8   0  15    0.30    0.58
  -8   0  14   78.82    6.07
  -8   0  13   -0.40    0.69
  -8   0  12   78.55    6.72
  -8   0  11    0.50    0.99
  -8   0  10    2.70    1.41
  -8   0   9   -0.57    1.58
  -8   0   8   24.81    4.36
  -8   0   7   -1.22    1.47
  -8   0   6   11.87    3.10
  -8   0   5   -1.49    2.07
  -8   0   5   -0.64    2.08
  -8   0   5    0.64    0.89
  -8   0   4  225.27   15.78
  -8   0   4  232.69   15.06
  -8   0   3   -2.57    2.37
  -8   0   3   -0.64    0.63
  -8   0   2  105.04    9.19
  -8   0   2  102.46    9.01
   8   0  -1   -1.73    2.08
  -8   0   1   -0.65    2.23
  -8   0   1   -0.62    1.22
   8   0   0  112.40   10.71
   8   0   0  122.56   11.41
   8   0   1   -0.84    1.17
   8   0   2  122.53   11.08
  -8   0  -2  119.47   10.14
   8   0   3   -0.80    1.76
  -8   0  -3   -0.67    1.32
   8   0   4  234.87   15.76
  -8   0  -4  223.16   14.66
   8   0   5    0.73    1.60
  -8   0  -5    0.63    1.39
   8   0   6   11.56    3.11
  -8   0  -6   17.86    3.51
   8   0   7   -0.62    1.50
  -8   0  -7   -0.55    1.34
   8   0   8   -0.55    1.44
  -8   0  -8   -0.50    0.86
   8   0   9   -0.48    1.15
  -8   0  -9   -0.88    1.50
   8   0  10   53.05    5.14
  -8   0 -10   60.30    5.23
   8   0  11   -0.30    0.58
  -8  -1  16    4.89    1.28
  -8  -1  15    8.40    1.58
  -8   1  15   12.72    1.92
  -8  -1  14    8.58    1.79
  -8   1  14    7.45    1.67
  -8  -1  13   23.58    3.19
  -8   1  13   18.54    2.82
  -8  -1  12    0.88    0.97
  -8  -1  12   -1.23    1.40
  -8   1  12   -0.41    1.28
  -8  -1  11    8.34    2.31
  -8  -1  11    4.12    1.57
  -8   1  11    5.04    1.70
  -8  -1  10   -0.50    2.02
  -8   1  10   -0.50    1.84
  -8  -1   9   50.79    5.62
  -8   1   9   46.12    5.38
  -8  -1   8    2.76    1.72
  -8   1   8    1.66    1.73
  -8  -1   7  121.88    9.63
  -8   1   7  128.98    9.89
  -8  -1   6    1.18    1.30
  -8   1   6    0.59    1.16
  -8  -1   5   99.95    8.73
  -8   1   5   97.15    8.59
  -8  -1   5   88.34    7.93
  -8  -1   4   -0.61    2.10
  -8   1   4   -1.85    2.27
  -8  -1   3   44.70    5.77
  -8   1   3   57.92    6.55
   8  -1  -2   12.26    3.53
   8   1  -2    9.24    3.33
   8  -1  -1   38.82    5.98
   8   1  -1   31.53    5.55
   8  -1   0   -0.80    1.57
   8   1   0    2.45    2.13
   8  -1   1   10.99    3.20
   8   1   1    4.02    2.25
   8  -1   2    8.43    2.85
   8   1   2   14.88    3.72
   8  -1   3   33.25    5.37
   8   1   3   37.72    5.77
  -8  -1  -3   32.54    4.91
  -8   1  -3   30.37    4.76
   8  -1   4    1.41    1.55
   8   1   4    3.59    2.00
  -8  -1  -4    3.64    1.98
  -8   1  -4    2.46    1.71
   8  -1   5  188.14   12.87
   8   1   5  174.25   12.57
  -8  -1  -5  176.93   11.98
  -8   1  -5  156.58   11.49
   8  -1   6    0.62    1.22
   8   1   6    1.26    1.52
  -8  -1  -6    1.09    1.07
  -8   1  -6    0.55    1.34
   8  -1   7   49.02    5.73
   8   1   7   50.57    5.79
  -8  -1  -7   36.02    4.64
  -8   1  -7   31.61    4.42
   8  -1   8   52.69    5.57
   8   1   8   50.31    5.48
  -8  -1  -8   55.81    5.53
  -8   1  -8   46.99    5.21
  -8  -1  -9   74.02    6.07
  -8   1  -9   77.79    6.25
   8  -1  10    3.21    1.19
   8   1  10    5.32    1.51
  -8  -1 -10    3.42    1.23
  -8   1 -10    3.83    1.26
   8  -1  11   33.40    3.06
   8   1  11   34.62    3.18
  -8  -2  15    4.51    1.19
  -8  -2  14   18.59    2.69
  -8  -2  13   18.84    3.01
  -8  -2  13   21.89    2.91
  -8  -2  12   42.26    3.92
  -8   2  12   34.10    3.44
  -8  -2  12   46.29    4.80
  -8  -2  12   50.02    5.17
  -8  -2  11    0.51    1.00
  -8   2  11    0.62    0.68
  -8  -2  11    0.48    0.96
  -8  -2  10   31.46    4.44
  -8  -2  10   33.24    4.59
  -8  -2  10   27.57    3.42
  -8   2  10   22.41    3.12
  -8  -2   9   35.13    4.10
  -8   2   9   37.85    4.24
  -8  -2   9   41.97    5.25
  -8  -2   8    3.48    1.72
  -8  -2   8    5.10    1.74
  -8   2   8    6.00    1.80
  -8  -2   7    1.75    1.41
  -8  -2   7    1.34    1.08
  -8   2   7    1.36    1.26
  -8   2   6   75.24    6.68
  -8  -2   6   74.99    6.69
  -8  -2   6   77.14    7.41
  -8  -2   5   15.06    3.26
  -8  -2   5   19.71    3.31
  -8   2   5   20.40    3.41
  -8  -2   4    2.12    1.38
  -8  -2   4    2.46    1.46
  -8   2   4    0.50    1.30
   8  -2  -4    5.94    2.35
   8   2  -4    1.41    1.71
  -8  -2   3    2.50    1.64
  -8   2   3    1.52    1.58
   8  -2  -3    5.27    2.16
   8   2  -3    1.41    1.55
   8  -2  -2    9.69    2.59
  -8  -2   2    8.65    2.38
  -8   2   2   12.88    2.89
   8  -2  -2   11.13    2.91
   8   2  -2   13.22    3.31
   8  -2  -1    2.04    1.43
  -8  -2   1    2.54    1.51
  -8   2   1    3.10    1.76
   8  -2  -1    1.94    1.81
   8   2  -1    2.74    1.66
   8  -2   0   15.75    3.14
   8  -2   0   15.86    3.53
   8   2   0   24.13    4.32
   8  -2   1    1.23    1.36
   8   2   1    5.20    2.13
   8  -2   1    4.01    1.71
   8  -2   2   24.76    4.07
   8   2   2   16.75    3.46
   8  -2   2   16.10    3.07
   8  -2   3    2.24    1.35
   8   2   3    3.53    1.64
   8  -2   3    1.40    1.13
   8  -2   4   68.70    6.71
   8   2   4   71.13    6.87
   8  -2   4   63.10    5.99
   8  -2   5    6.72    1.96
   8   2   5    8.08    2.24
   8  -2   5    5.22    1.69
   8  -2   6    4.25    1.57
   8   2   6    2.24    1.25
   8  -2   6    2.85    1.22
   8   2   7    4.21    1.57
   8  -2   7    6.63    1.58
   8   2   8   -0.31    0.91
   8  -2   8    1.63    0.79
   8   2   9    3.25    0.99
   8  -2  10    0.58    0.47
  -8  -3  13   13.25    1.98
  -8  -3  12    6.64    1.61
  -8  -3  12    6.80    1.61
  -8  -3  11   40.76    4.31
   8  -3 -10    7.72    1.87
  -8  -3  10    3.74    1.54
   8  -3  -9    2.27    1.35
  -8  -3   9    2.25    1.26
  -8  -3   9    4.17    1.65
  -8  -3   8   67.66    6.71
  -8  -3   8   66.42    6.27
   8  -3  -8   75.90    6.93
  -8  -3   7   16.62    3.19
  -8  -3   7   23.45    3.73
  -8  -3   6   21.94    3.82
  -8  -3   6   27.59    3.97
  -8  -3   5  105.67    8.41
  -8  -3   5   82.07    7.27
  -8  -3   4   11.20    2.76
  -8  -3   3   40.91    5.04
   8  -3  -2   30.62    4.32
  -8  -3   2   23.61    3.77
  -8  -3   1   40.44    4.72
   8  -3  -1   43.85    5.07
   8  -3   0   17.61    3.22
  -8  -3   0    8.87    2.21
   8  -3   1   28.46    4.06
   8  -3   2    2.26    1.26
   8  -3   3  109.16    7.92
   8  -3   4    5.40    1.67
   8  -3   5   22.84    3.05
   8  -3   6   -0.29    0.57
   8  -3   7   33.62    3.09
   8  -4  -7   18.57    2.71
  -8  -4   7   12.25    2.15
  -8  -4   6   74.56    5.59
   8  -4  -6   85.86    6.44
   8  -4  -5    8.94    1.92
  -8  -4   5    7.38    1.72
  -8  -4   4   34.20    3.43
   8  -4  -4   29.75    3.55
   8  -4  -4   39.23    4.27
   8  -4  -3    5.02    1.53
   8  -4  -3    2.12    1.26
  -8  -4   3    2.69    1.03
   8  -4  -2   24.85    3.29
   8  -4  -2   30.96    3.68
   8  -4  -1   -0.35    0.91
   8  -4  -1    0.34    0.58
   8  -4   0    3.71    1.38
   8  -4   1    3.19    1.26
  -8  -4  -2   12.81    2.12
   8  -4   2    7.28    1.65
  -8  -4  -3    2.04    0.87
   8  -4   3    5.64    1.36
   8  -4   4    4.05    1.06
  -9   0  13   -0.24    0.48
  -9   0  11   -0.33    0.66
  -9   0  10   27.74    3.50
  -9   0   9   -0.42    0.92
  -9   0   8    2.24    1.40
  -9   0   7   -0.47    1.47
  -9   0   6    0.49    0.97
  -9   0   5    0.51    1.12
   9   0  -4   56.14    6.82
  -9   0   4   44.39    5.38
  -9   0   3   -0.53    1.65
   9   0  -3   -0.72    2.00
  -9   0   1   -0.53    1.48
   9   0   0   56.66    6.83
   9   0   1   -0.66    1.30
   9   0   2   92.73    8.56
   9   0   3    0.58    1.41
   9   0   4  284.86   15.88
   9   0   5   -0.49    1.17
   9   0   6   15.70    2.79
   9   0   7   -0.36    0.70
  -9  -1  13   14.04    2.00
  -9  -1  12    4.26    1.26
  -9  -1  12    4.15    1.18
  -9  -1  11    6.11    1.53
  -9  -1  11    3.56    1.43
  -9  -1  11    4.07    1.22
  -9   1  11    4.36    1.26
  -9  -1  10   11.80    2.18
  -9  -1  10    7.11    1.89
  -9  -1  10    8.01    1.82
  -9   1  10    6.02    1.60
  -9  -1   9   56.86    5.12
  -9   1   9   55.84    5.05
  -9  -1   9   52.61    4.88
  -9  -1   8    3.96    1.47
  -9  -1   8    2.42    1.32
  -9   1   8    6.87    1.87
  -9  -1   7   51.80    5.27
  -9   1   7   53.62    5.26
  -9  -1   6    0.90    1.08
  -9   1   6    2.25    1.40
   9  -1  -5  102.78    9.29
   9   1  -5  116.71    9.92
  -9  -1   5  114.43    8.40
  -9   1   5  109.17    8.29
  -9  -1   4   -1.91    2.30
  -9   1   4    0.96    1.83
   9  -1  -4   -2.59    2.86
   9   1  -4    0.67    2.29
  -9  -1   3   36.33    4.63
  -9   1   3   35.50    4.57
   9  -1  -3   45.39    5.85
   9   1  -3   33.52    5.23
  -9  -1   2   -2.44    2.26
   9   1  -2   -1.33    2.36
  -9  -1   1   15.07    3.25
  -9   1   1   15.16    3.27
   9  -1  -1   12.65    3.50
   9   1  -1   13.69    3.72
  -9  -1   0   19.12    3.39
  -9   1   0   12.99    2.95
   9  -1   0   19.66    3.88
   9  -1   1   13.52    3.14
   9   1   1    7.86    2.41
   9  -1   2   75.35    7.23
   9   1   2   69.47    7.02
   9  -1   3    5.15    1.91
   9   1   3    6.35    2.10
   9  -1   4   -0.47    0.93
   9   1   4    0.48    1.17
   9  -1   5   27.20    3.64
   9   1   5   27.09    3.69
   9  -1   6   -0.36    0.61
   9   1   6    0.73    0.89
   9  -1   8    4.02    1.06
   9   1   8    6.42    1.29
  -9  -2  12   12.43    1.81
  -9  -2  12   19.34    2.08
  -9  -2  11    0.25    0.43
  -9  -2  11    0.27    0.61
  -9  -2  10    2.28    0.94
  -9  -2  10    2.70    1.16
   9   2 -10    1.82    0.95
  -9  -2   9   11.35    2.12
   9   2  -9   14.79    2.48
  -9  -2   8    3.47    1.29
  -9   2   8    5.97    1.41
  -9  -2   7    0.62    0.69
  -9   2   7   -0.58    0.70
   9   2  -7   -0.44    0.96
  -9  -2   6   22.76    2.85
  -9   2   6   19.24    2.64
   9  -2  -6   16.08    2.84
   9   2  -6   18.94    3.22
  -9  -2   5    2.26    1.19
  -9   2   5    2.61    1.20
   9  -2  -5    0.44    1.37
   9   2  -5    3.82    1.70
  -9  -2   4   18.35    2.67
  -9   2   4   16.52    2.59
   9  -2  -4   18.86    3.22
   9   2  -4   24.30    3.79
  -9  -2   3    0.34    1.11
  -9   2   3   -1.03    1.27
   9  -2  -3    0.45    1.41
   9   2  -3   -0.97    1.66
  -9  -2   2    8.54    1.99
  -9   2   2    9.69    2.08
   9  -2  -2   13.39    2.77
   9   2  -2   13.45    2.94
  -9  -2   1    4.39    1.60
  -9   2   1    2.74    1.48
   9  -2  -1    7.36    2.14
   9   2  -1    4.65    1.89
  -9  -2   0   14.79    2.40
  -9   2   0   12.36    2.18
   9  -2   0   10.73    2.31
   9   2   0   16.37    2.93
  -9  -2  -1   21.99    2.86
  -9   2  -1   19.46    2.75
   9   2   2   38.16    4.16
  -9   2  -2   33.07    3.46
   9   2   3    3.73    1.34
  -9   2  -3    2.70    1.03
   9   2   4    5.15    1.36
  -9  -3   9    0.24    0.59
  -9  -3   8    9.72    1.85
  -9  -3   7   18.69    2.65
   9  -3  -7   21.87    2.90
  -9  -3   6    3.78    1.40
   9  -3  -6    6.42    1.69
  -9  -3   5   27.68    3.32
   9  -3  -5   25.86    3.41
  -9  -3   4   10.85    2.06
  -9  -3   3   27.31    3.08
   9  -3  -3   25.20    3.31
  -9  -3   2    0.26    0.62
   9  -3  -2    0.36    0.79
   9  -3  -1    4.96    1.47
  10   0 -10   14.54    2.17
  10   0  -9    0.65    0.78
  10   0  -8   22.51    3.09
 -10   0   8   18.71    2.33
 -10   0   7   -0.27    0.60
  10   0  -7   -0.39    0.87
 -10   0   6    5.81    1.48
  10   0  -6    9.16    2.14
 -10   0   5   -0.61    0.67
  10   0  -5   -0.43    1.12
 -10   0   4   13.50    2.29
  10   0  -4   20.18    3.28
 -10   0   3   -1.59    1.13
  10   0  -3   -0.88    1.50
 -10   0   2   19.36    2.72
  10   0  -2   15.10    2.85
 -10   0   1   -0.31    0.75
  10   0  -1   -0.41    0.82
 -10   0   0    0.90    0.78
  10   0   0    2.35    1.16
 -10   0  -1   -0.28    0.56
  10   0   1   -0.36    0.72
  10   0   2   19.75    2.78
  10   0   3    0.57    0.69
  10   0   4   53.84    4.08
 -10  -1   9    4.75    1.08
  10  -1  -9    2.68    0.94
  10   1  -9    4.14    1.17
 -10  -1   8    3.34    1.11
  10  -1  -8    4.88    1.30
  10   1  -8    4.54    1.40
  10  -1  -7    7.35    1.72
  10   1  -7   10.07    2.03
 -10  -1   6   19.32    2.33
 -10   1   6   13.48    2.00
  10  -1  -6   17.85    2.70
  10   1  -6   16.55    2.66
 -10  -1   5   10.36    1.83
 -10   1   5    7.01    1.54
  10  -1  -5    7.89    1.99
  10   1  -5    7.88    1.91
 -10  -1   4    6.69    1.61
 -10   1   4    4.30    1.28
  10  -1  -4    4.04    1.54
  10   1  -4    3.45    1.47
 -10  -1   3   11.13    1.95
 -10   1   3   12.26    2.01
  10  -1  -3   11.40    2.32
  10   1  -3   11.49    2.42
 -10  -1   2    1.35    0.96
 -10   1   2    2.44    1.10
  10  -1  -2    2.87    1.42
  10   1  -2    1.12    1.04
 -10  -1   1   15.28    2.18
 -10   1   1   15.63    2.24
  10  -1  -1   20.64    2.91
  10   1  -1   16.45    2.63
  10  -1   0    0.97    0.84
  10   1   0    1.34    0.93
  10  -1   1   13.57    2.16
  10   1   1   12.26    2.10
  10  -1   2    0.52    0.62
  10   1   2    2.42    0.96
  10  -1   3   20.51    2.26
  10   1   3   18.79    2.23
 -10  -2   7    3.09    0.96
 -10  -2   6   42.18    3.49
 -10  -2   5    3.51    1.04
 -10  -2   4   18.11    2.26
 -10  -2   3    4.80    1.15
 -10  -2   2    1.52    0.70
   0   0   0    0.00    0.00
TITL shS_162_IlGu_auto in P2(1)/c
REM P2(1)/c (#14 in standard setting)
CELL 1.54184   8.462297   5.648705  17.453620  90.0000  98.7859  90.0000
ZERR    4.00   0.000228   0.000159   0.000355   0.0000   0.0022   0.0000
LATT  1
SYMM -x, y+1/2,-z+1/2
SFAC C H N Cu
UNIT 40.00 8.00 8.00 4.00
REM  CrysAlisPro recorded range (K): Min=199.9; max=200.1; aver:200.0
TEMP -73
TREF
HKLF 4
END
_computing_structure_solution     'SHELXT 2018/2 (Sheldrick, 2018)'
;
_shelx_hkl_checksum     46561
_shelx_res_file
;
TITL shs_162_ilgu_auto_a.res in P2(1)/c
    shs_162_ilgu_auto.res
    created by SHELXL-2018/3 at 14:37:38 on 07-Sep-2023
REM Old TITL shS_162_IlGu_auto in P2(1)/c
REM SHELXT solution in P2(1)/c: R1 0.409, Rweak 0.109, Alpha 0.016
REM <I/s> 0.553 for 92 systematic absences, Orientation as input
REM Formula found by SHELXT: C12 O4 Cu
CELL 1.54184 8.462297 5.648705 17.45362 90 98.7859 90
ZERR 2 0.000228 0.000159 0.000355 0 0.0022 0
LATT 1
SYMM -X,0.5+Y,0.5-Z
SFAC C H Cu N O
UNIT 20 40 2 12 16
EQIV $1 1-X,0.5+Y,0.5-Z
EQIV $2 1-X,-0.5+Y,0.5-Z
EQIV $3 -1+X,0.5-Y,-0.5+Z
EQIV $4 -X,0.5+Y,0.5-Z
DANG 1.796 H4d_$1 O3
DANG 2.15 H4d_$1 H3a
L.S. 20
PLAN  5
SIZE 0.15 0.15 0.15
TEMP -73.16(11)
CONF
HTAB O4 O3_$2
HTAB O4 O1_$1
HTAB O4 O2_$1
HTAB N2 O4_$3
HTAB N3 O2_$4
HTAB O3 O2
HTAB O3 O4
HTAB C2 O3_$4
MORE -1
BOND $H
HTAB
fmap 2
acta
REM <olex2.extras>
REM <HklSrc "%.\\shs_162_ilgu_auto.hkl">
REM </olex2.extras>
WGHT    0.063600    0.430600
FVAR       0.62392
CU1   3    0.000000    0.000000    0.000000    10.50000    0.03785    0.04045 =
         0.01822   -0.00083   -0.00118    0.00345
O4    5    0.660127    0.282928    0.295166    11.00000    0.05772    0.05861 =
         0.03548   -0.00305   -0.00424   -0.00589
AFIX   3
H4D   2    0.663197    0.160498    0.265176    11.00000   -1.50000
H4E   2    0.733747    0.377068    0.282986    11.00000   -1.50000
AFIX   0
N2    4   -0.233795    0.379774   -0.050182    11.00000    0.04033    0.04091 =
         0.02282    0.00301   -0.00203    0.00148
AFIX  43
H2    2   -0.253149    0.326001   -0.098018    11.00000   -1.20000
AFIX   0
N1    4   -0.134801    0.271564    0.008697    11.00000    0.03629    0.04169 =
         0.02001    0.00164   -0.00030    0.00324
N3    4   -0.050720    0.354993    0.142350    11.00000    0.04423    0.04380 =
         0.01955   -0.00312    0.00164    0.00150
AFIX  43
H3    2   -0.059104    0.455034    0.180169    11.00000   -1.20000
AFIX   0
O3    5    0.351307    0.431250    0.307188    11.00000    0.06176    0.06275 =
         0.04184    0.00078   -0.00364   -0.00982
AFIX   3
H3A   2    0.280457    0.334940    0.282998    11.00000   -1.50000
H3B   2    0.442727    0.365820    0.303128    11.00000   -1.50000
AFIX   0
C1    1   -0.137571    0.409033    0.070522    11.00000    0.03412    0.03919 =
         0.02451   -0.00014    0.00357   -0.00396
C2    1   -0.236528    0.604705    0.051562    11.00000    0.03930    0.04122 =
         0.02965   -0.00086    0.00459    0.00041
AFIX  43
H2A   2   -0.257394    0.729896    0.084961    11.00000   -1.20000
AFIX   0
C4    1   -0.411156    0.726462   -0.079305    11.00000    0.04186    0.04912 =
         0.04348    0.00851   -0.00035    0.00323
AFIX 137
H4A   2   -0.388986    0.707721   -0.132463    11.00000   -1.50000
H4B   2   -0.398069    0.893005   -0.063909    11.00000   -1.50000
H4C   2   -0.521048    0.676241   -0.076675    11.00000   -1.50000
AFIX   0
C3    1   -0.297698    0.578119   -0.025898    11.00000    0.03524    0.03911 =
         0.03361    0.00409    0.00480   -0.00268
C5    1    0.046175    0.164169    0.160877    11.00000    0.04090    0.04171 =
         0.01868   -0.00003    0.00314   -0.00635
O1    5    0.067740    0.013010    0.109679    11.00000    0.04784    0.04654 =
         0.02052   -0.00088   -0.00280    0.00651
O2    5    0.115226    0.145582    0.229735    11.00000    0.04908    0.05005 =
         0.01832    0.00224   -0.00264   -0.00390
HKLF 4
REM  shs_162_ilgu_auto_a.res in P2(1)/c
REM wR2 = 0.1184, GooF = S = 1.048, Restrained GooF = 1.047 for all data
REM R1 = 0.0413 for 1401 Fo > 4sig(Fo) and 0.0487 for all 1634 data
REM 116 parameters refined using 2 restraints
END
WGHT      0.0636      0.4306
REM Instructions for potential hydrogen bonds
HTAB O4 O3_$2
HTAB O4 O1_$1
HTAB O4 O2_$1
HTAB N2 O4_$3
HTAB N3 O2_$4
HTAB O3 O2
HTAB O3 O4
HTAB C2 O3_$4
REM Highest difference peak  0.453,  deepest hole -0.569,  1-sigma level  0.078
Q1    1  -0.0657  0.1734  0.0032  11.00000  0.05    0.45
Q2    1  -0.2773  0.4564 -0.0354  11.00000  0.05    0.33
Q3    1  -0.4721  0.5991 -0.1184  11.00000  0.05    0.29
Q4    1  -0.2621  0.6040  0.0177  11.00000  0.05    0.28
Q5    1  -0.3431  0.8464 -0.1034  11.00000  0.05    0.28
;
_shelx_res_checksum     71933
