# Supplementary material for: Carbon dioxide capture from air leading to bis­[N-(5-methyl-1H-pyrazol-3-yl-κN 2)carbamato-κO]copper(II) tetra­hydrate
Source: Acta Crystallogr E Crystallogr Commun. 2023 Oct 5;79(Pt 11):988–92. doi: 10.1107/S2056989023008575 (PMC10626953; doi:10.1107/S2056989023008575)
Supplement: Supplementary file 2 [file e-79-00988-Isup2.hkl]

data_I                                                                          
_shelx_title ' shs_162_ilgu_auto_a.res in P2(1)/c'                              
_shelx_refln_list_code          4                                               
_shelx_F_calc_maximum      151.35                                               
_exptl_crystal_F_000       430.00                                               
_reflns_d_resolution_high  0.7919                                               
                                                                                
loop_                                                                           
 _space_group_symop_operation_xyz                                               
 'x, y, z'                                                                      
 '-x, y+1/2, -z+1/2'                                                            
 '-x, -y, -z'                                                                   
 'x, -y-1/2, z-1/2'                                                             
                                                                                
_cell_length_a     8.4623                                                       
_cell_length_b     5.6487                                                       
_cell_length_c    17.4536                                                       
_cell_angle_alpha  90.000                                                       
_cell_angle_beta   98.786                                                       
_cell_angle_gamma  90.000                                                       
                                                                                
_shelx_F_squared_multiplier     1.000                                           
                                                                                
loop_                                                                           
 _refln_index_h                                                                 
 _refln_index_k                                                                 
 _refln_index_l                                                                 
 _refln_F_squared_calc                                                          
 _refln_F_squared_meas                                                          
 _refln_F_squared_sigma                                                         
 _refln_observed_status                                                         
   1   0   0      12877.50      14034.07       482.10 o                         
   2   0   0        608.37        659.45        28.10 o                         
   3   0   0       5587.06       5519.42       198.11 o                         
   4   0   0          2.55          5.60         3.19 o                         
   5   0   0         51.92         32.07         4.48 o                         
   6   0   0         95.29         86.26         7.04 o                         
   7   0   0        105.65        106.72         8.36 o                         
   8   0   0        262.99        301.53        20.06 o                         
   9   0   0        119.93        145.55        17.55 o                         
  10   0   0          3.30          3.81         1.86 o                         
   1   1   0         68.34         76.37         3.44 o                         
   2   1   0        488.86        622.15        19.09 o                         
   3   1   0        209.21        197.92         9.88 o                         
   4   1   0         15.22         12.06         1.88 o                         
   5   1   0        210.76        231.84         7.83 o                         
   6   1   0          3.42          1.30         1.34 o                         
   7   1   0         37.08         33.05         2.90 o                         
   8   1   0         10.01          1.49         4.17 o                         
   9   1   0         52.27         44.26         5.18 o                         
  10   1   0          2.05          2.94         1.60 o                         
   0   2   0        448.56        336.62        16.83 o                         
   1   2   0       2773.31       2177.34        12.05 o                         
   2   2   0       1147.92       1149.95        31.53 o                         
   3   2   0       1457.62       1598.60        37.63 o                         
   4   2   0       1657.19       1718.14        32.19 o                         
   5   2   0        282.75        286.81         9.05 o                         
   6   2   0        211.45        206.35         8.96 o                         
   7   2   0         42.15         45.16         3.89 o                         
   8   2   0         42.03         47.23         6.60 o                         
   9   2   0         31.33         34.75         3.10 o                         
   1   3   0        671.88        682.71        31.00 o                         
   2   3   0        120.60         94.60         7.77 o                         
   3   3   0          0.05          0.70         1.05 o                         
   4   3   0        349.27        342.05        14.99 o                         
   5   3   0        172.07        177.92        11.11 o                         
   6   3   0         23.04         19.48         4.64 o                         
   7   3   0         12.12         10.76         5.60 o                         
   8   3   0         24.65         33.64        11.23 o                         
   0   4   0         69.07         41.82         8.45 o                         
   1   4   0        123.75        109.46         6.35 o                         
   2   4   0        843.73        855.14        27.58 o                         
   3   4   0        499.84        456.96        21.64 o                         
   4   4   0         23.20         19.91         3.87 o                         
   5   4   0        166.08        191.00        14.22 o                         
   6   4   0        230.52        270.48        17.41 o                         
   7   4   0        114.60        125.29         9.23 o                         
   8   4   0          6.33          9.53         3.55 o                         
   1   5   0          3.63          2.38         1.82 o                         
   2   5   0        115.12        103.32         6.69 o                         
   3   5   0         11.44          8.23         2.25 o                         
   4   5   0          8.11          9.93         2.61 o                         
   5   5   0         54.57         48.01         5.43 o                         
   6   5   0         32.58         32.55         4.74 o                         
   7   5   0          1.20          0.81         1.05 o                         
   0   6   0         21.98         23.68         7.50 o                         
   1   6   0        297.37        337.43        18.86 o                         
   2   6   0        368.99        404.52        28.93 o                         
   3   6   0         99.02        101.95         7.24 o                         
   4   6   0         95.44         78.20         7.26 o                         
   5   6   0         31.29         28.37         7.54 o                         
 -10   1   1         52.16         43.16         3.13 o                         
  -9   1   1         45.64         36.74         4.39 o                         
  -8   1   1         71.18         90.63        10.45 o                         
  -7   1   1         47.41         41.33         4.63 o                         
  -6   1   1        505.15        560.23        14.26 o                         
  -5   1   1       1561.22       1581.93        28.38 o                         
  -4   1   1        950.47       1002.26        25.51 o                         
  -3   1   1       7427.46       8571.57       213.91 o                         
  -2   1   1      22906.21      25163.02       611.45 o                         
  -1   1   1       3689.29       3800.27        59.34 o                         
   0   1   1         63.79         61.91         1.85 o                         
   1   1   1       1503.28       1417.25        36.74 o                         
   2   1   1        746.73        795.28        19.24 o                         
   3   1   1        528.90        491.58        14.49 o                         
   4   1   1          0.65          4.41         1.49 o                         
   5   1   1        108.19        111.88         5.23 o                         
   6   1   1        516.20        519.29        12.63 o                         
   7   1   1         53.27         56.84         3.95 o                         
   8   1   1         12.01         18.31         8.95 o                         
   9   1   1         29.47         27.51         7.27 o                         
  10   1   1         36.30         33.21         3.87 o                         
  -9   2   1         18.09         11.94         2.21 o                         
  -8   2   1          6.22          6.32         1.85 o                         
  -7   2   1          1.36         -1.71         2.50 o                         
  -6   2   1        248.00        241.85        10.71 o                         
  -5   2   1         33.92         24.61         3.87 o                         
  -4   2   1          3.98          2.38         1.57 o                         
  -3   2   1       1991.01       2065.28        46.53 o                         
  -2   2   1       1075.54       1185.79        32.01 o                         
  -1   2   1        119.02         89.70         3.14 o                         
   0   2   1         50.93         34.83         4.62 o                         
   1   2   1       1850.46       1766.83        37.41 o                         
   2   2   1        922.01        911.58        28.69 o                         
   3   2   1          0.80         -0.17         1.11 o                         
   4   2   1         68.01         89.55         4.71 o                         
   5   2   1          7.40          0.11         3.94 o                         
   6   2   1         18.43         10.47         1.63 o                         
   7   2   1          3.38         -0.96         1.89 o                         
   8   2   1         12.27          8.17         2.91 o                         
   9   2   1         82.10         53.31         5.09 o                         
  -9   3   1         12.80         12.74         3.78 o                         
  -8   3   1         93.68        108.13         8.87 o                         
  -7   3   1         29.89         40.43         9.35 o                         
  -6   3   1         35.76         31.51         7.70 o                         
  -5   3   1        498.82        551.43        21.00 o                         
  -4   3   1        155.43        137.46         8.76 o                         
  -3   3   1        100.42         75.87         7.24 o                         
  -2   3   1        385.13        326.46        12.52 o                         
  -1   3   1        732.44        708.39        20.17 o                         
   0   3   1       3638.19       3168.39        60.66 o                         
   1   3   1       3076.87       2894.13        78.51 o                         
   2   3   1       1202.82       1140.44        31.48 o                         
   3   3   1       1069.82       1163.33        33.26 o                         
   4   3   1       1202.93       1299.86        36.70 o                         
   5   3   1        179.13        196.69        14.20 o                         
   6   3   1         41.50         47.94        11.91 o                         
   7   3   1        113.60        130.19        11.59 o                         
   8   3   1         78.81         73.11        10.43 o                         
  -8   4   1          0.20          0.18         1.26 o                         
  -7   4   1          0.01          4.14         3.60 o                         
  -6   4   1         20.75         17.25         3.54 o                         
  -5   4   1         47.32         46.59         5.26 o                         
  -4   4   1         65.34         62.31         5.35 o                         
  -3   4   1         44.35         56.16         4.54 o                         
  -2   4   1         11.52          9.37         2.70 o                         
  -1   4   1          5.95          2.02         1.13 o                         
   0   4   1         29.58         31.92         3.05 o                         
   1   4   1         48.33         47.97         3.75 o                         
   2   4   1         14.16         16.95         3.69 o                         
   3   4   1         44.02         40.00         5.00 o                         
   4   4   1          2.16          3.63         2.01 o                         
   5   4   1          5.72          2.59         2.21 o                         
   6   4   1          0.17          0.00         1.71 o                         
   7   4   1          5.70          3.61         1.76 o                         
   8   4   1          7.62          8.19         3.24 o                         
  -7   5   1         35.67         35.56         4.31 o                         
  -6   5   1         78.00         92.11         8.24 o                         
  -5   5   1         46.54         42.79         5.38 o                         
  -4   5   1        560.06        578.42        21.91 o                         
  -3   5   1        254.29        277.92        14.49 o                         
  -2   5   1          8.11          5.53         3.03 o                         
  -1   5   1        591.92        573.89        19.07 o                         
   0   5   1        749.40        778.25        23.86 o                         
   1   5   1        278.46        272.49        11.34 o                         
   2   5   1         98.42        128.06         8.55 o                         
   3   5   1        134.91        127.43        10.14 o                         
   4   5   1        112.09        113.46         8.89 o                         
   5   5   1         44.29         44.98         5.20 o                         
   6   5   1          2.29          1.88         2.17 o                         
   7   5   1          1.05          0.37         1.37 o                         
  -5   6   1          4.19         -0.64         2.26 o                         
  -4   6   1          2.63          0.98         2.16 o                         
  -3   6   1          1.67          2.54         3.06 o                         
  -2   6   1          0.48          1.46         3.24 o                         
  -1   6   1         19.71         17.44         6.27 o                         
   0   6   1         28.67         26.78         6.28 o                         
   1   6   1          2.53          3.92         2.77 o                         
   2   6   1         44.00         40.00         8.81 o                         
   3   6   1          0.00          0.43         1.72 o                         
   4   6   1         10.62          6.44         2.66 o                         
   5   6   1          1.97          2.03         1.88 o                         
 -10   0   2         41.33         45.19         5.47 o                         
  -8   0   2        290.49        266.49        16.53 o                         
  -7   0   2        853.01        867.82        58.80 o                         
  -6   0   2        157.96        148.26         9.16 o                         
  -5   0   2       2624.10       2881.17        80.90 o                         
  -4   0   2       5295.06       5830.12       211.93 o                         
  -3   0   2         97.04        123.51        10.04 o                         
  -2   0   2         17.68         28.08         3.83 o                         
  -1   0   2       6070.21       6067.05       210.24 o                         
   0   0   2       4803.91       4864.80       118.70 o                         
   1   0   2       1664.04       1632.35        58.34 o                         
   2   0   2        373.52        342.03        16.56 o                         
   3   0   2        440.21        509.01        17.79 o                         
   4   0   2       2411.26       2698.18       101.38 o                         
   5   0   2        405.21        366.59        17.32 o                         
   6   0   2          7.35          3.87         1.63 o                         
   7   0   2        959.19       1001.56        28.48 o                         
   8   0   2        264.98        310.53        19.22 o                         
   9   0   2        212.89        238.21        21.99 o                         
  10   0   2         58.25         50.73         7.14 o                         
 -10   1   2          7.37          4.78         1.41 o                         
  -9   1   2          0.13         -4.19         4.19 o                         
  -8   1   2         26.06         27.79         6.22 o                         
  -7   1   2          2.92          0.95         3.37 o                         
  -6   1   2        306.02        289.40        13.32 o                         
  -5   1   2         72.10         99.09         4.92 o                         
  -4   1   2        431.48        457.23        11.69 o                         
  -3   1   2        243.56        295.90        12.13 o                         
  -2   1   2      14969.75      15734.11       243.00 o                         
  -1   1   2       2364.87       2320.56        47.75 o                         
   0   1   2        897.03        871.58        22.44 o                         
   1   1   2        588.39        590.47        17.10 o                         
   2   1   2        136.25        169.39         7.86 o                         
   3   1   2        506.30        624.35        23.54 o                         
   4   1   2          0.08         -0.33         1.12 o                         
   5   1   2         62.44         61.97         3.70 o                         
   6   1   2         18.71         23.28         2.08 o                         
   7   1   2        206.72        190.74         7.39 o                         
   8   1   2         25.86         30.03         8.28 o                         
   9   1   2        179.83        186.10        12.94 o                         
  10   1   2          5.92          3.25         2.44 o                         
 -10   2   2          6.17          3.90         1.80 o                         
  -9   2   2         29.99         28.17         3.19 o                         
  -8   2   2         29.56         28.36         3.17 o                         
  -7   2   2        107.79        103.71         8.69 o                         
  -6   2   2        330.57        306.01        12.20 o                         
  -5   2   2        840.40        795.56        18.94 o                         
  -4   2   2       2110.68       2147.81        43.41 o                         
  -3   2   2       2346.65       2389.86        52.27 o                         
  -2   2   2       3526.50       3418.71        86.69 o                         
  -1   2   2        711.38        624.02        16.89 o                         
   0   2   2       2337.05       2110.34        79.87 o                         
   1   2   2       3069.54       2911.43        63.13 o                         
   2   2   2          3.59         10.35         1.31 o                         
   3   2   2       2168.26       2230.77        39.17 o                         
   4   2   2        667.22        694.69        13.87 o                         
   5   2   2          5.50          0.02         2.24 o                         
   6   2   2        343.50        334.81        12.82 o                         
   7   2   2         63.07         68.07         4.25 o                         
   8   2   2         54.47         49.09         6.67 o                         
   9   2   2        105.61         90.76         6.83 o                         
  -9   3   2          1.07          0.78         1.25 o                         
  -8   3   2         61.13         69.60         9.00 o                         
  -7   3   2          0.77         -1.64         2.77 o                         
  -6   3   2        115.00        112.30        12.41 o                         
  -5   3   2        395.64        424.65        17.83 o                         
  -4   3   2         43.87         41.88         5.68 o                         
  -3   3   2         75.53         88.80         6.20 o                         
  -2   3   2         43.37         30.51         4.09 o                         
  -1   3   2        663.64        584.71        20.16 o                         
   0   3   2          0.09          1.85         2.06 o                         
   1   3   2         94.15         97.49         6.14 o                         
   2   3   2        452.95        428.70        20.35 o                         
   3   3   2         69.49         69.23         7.37 o                         
   4   3   2         12.07         11.50         3.37 o                         
   5   3   2         12.02         14.59         3.93 o                         
   6   3   2          0.21          1.81         2.31 o                         
   7   3   2         18.15         25.27         9.00 o                         
   8   3   2          3.99          5.81         3.24 o                         
  -8   4   2         65.96         71.67         7.85 o                         
  -7   4   2        175.10        216.88        37.09 o                         
  -6   4   2        192.69        223.14        12.48 o                         
  -5   4   2        158.03        167.26        13.12 o                         
  -4   4   2         60.90         61.71         5.33 o                         
  -3   4   2        635.16        610.86        17.77 o                         
  -2   4   2       1334.34       1383.94        30.13 o                         
  -1   4   2       1433.25       1464.79        31.21 o                         
   0   4   2        577.77        565.06        14.51 o                         
   1   4   2        584.40        535.73        15.34 o                         
   2   4   2       1103.00       1055.41        26.81 o                         
   3   4   2          1.79          2.60         1.33 o                         
   4   4   2         12.29          6.18         2.33 o                         
   5   4   2         45.86         51.86         5.97 o                         
   6   4   2         40.32         41.38         5.32 o                         
   7   4   2        127.45        140.13        22.09 o                         
   8   4   2         28.30         26.03         7.10 o                         
  -7   5   2         13.81         14.36         4.26 o                         
  -6   5   2          5.69         -1.21         2.08 o                         
  -5   5   2         13.69         11.42         2.87 o                         
  -4   5   2         14.93          7.84         2.75 o                         
  -3   5   2         45.44         50.28         4.61 o                         
  -2   5   2         30.07         28.75         3.34 o                         
  -1   5   2         96.40         89.19         5.24 o                         
   0   5   2         12.97         12.21         2.29 o                         
   1   5   2          0.05         -1.84         1.84 o                         
   2   5   2         26.94         23.79         4.21 o                         
   3   5   2         30.63         28.05         8.19 o                         
   4   5   2         11.69          7.49         3.80 o                         
   5   5   2         36.15         34.46        10.06 o                         
   6   5   2          7.45          7.87         2.61 o                         
   7   5   2          4.19          2.94         3.08 o                         
  -5   6   2         72.87         80.61         6.11 o                         
  -4   6   2         91.81         89.96        11.17 o                         
  -3   6   2        180.16        171.30        10.72 o                         
  -2   6   2        251.90        240.07        27.55 o                         
  -1   6   2         52.63         65.14         6.26 o                         
   0   6   2          1.52         -1.60         2.16 o                         
   1   6   2          0.75          1.67         2.88 o                         
   2   6   2         26.51         21.08         4.38 o                         
   3   6   2         60.08         59.58         6.66 o                         
   4   6   2         34.34         26.34         4.15 o                         
   5   6   2         63.96         70.52         7.66 o                         
 -10   1   3         37.68         29.80         2.76 o                         
  -9   1   3         93.28         96.42         6.42 o                         
  -8   1   3        116.66        131.85        16.98 o                         
  -7   1   3        506.42        486.26        19.09 o                         
  -6   1   3        862.54        902.77        27.44 o                         
  -5   1   3       1452.60       1459.14        37.60 o                         
  -4   1   3       2310.56       2519.11        56.99 o                         
  -3   1   3       2165.14       2058.13        55.89 o                         
  -2   1   3       7074.75       7558.14       132.54 o                         
  -1   1   3       3434.97       3245.30        81.17 o                         
   0   1   3        961.25       1024.04        37.75 o                         
   1   1   3       1419.14       1281.40        37.87 o                         
   2   1   3       2973.48       3086.34        56.72 o                         
   3   1   3          1.85          2.87         0.95 o                         
   4   1   3        637.21        640.21        14.75 o                         
   5   1   3        856.51        872.78        15.97 o                         
   6   1   3        142.56        154.24         5.94 o                         
   7   1   3        213.84        210.43         7.84 o                         
   8   1   3         84.66         85.54         6.63 o                         
   9   1   3         14.21         14.70         3.63 o                         
  10   1   3         77.45         50.55         4.08 o                         
 -10   2   3         14.80         12.33         2.95 o                         
  -9   2   3          1.23         -0.66         1.69 o                         
  -8   2   3         11.60          6.38         2.17 o                         
  -7   2   3         47.63         36.38         3.81 o                         
  -6   2   3          0.46          3.22         1.95 o                         
  -5   2   3        607.29        647.55        18.16 o                         
  -4   2   3       2372.69       2493.79        49.27 o                         
  -3   2   3        957.56        936.71        41.74 o                         
  -2   2   3        630.80        604.18        29.71 o                         
  -1   2   3         16.25         12.30         0.95 o                         
   0   2   3          3.47          6.00         0.89 o                         
   1   2   3       1773.67       1995.00        52.14 o                         
   2   2   3        836.26        828.52        25.43 o                         
   3   2   3          9.46         11.08         1.60 o                         
   4   2   3          0.26          1.18         0.92 o                         
   5   2   3         17.89          1.74         5.26 o                         
   6   2   3        101.47        109.09         4.62 o                         
   7   2   3        329.91        307.23         7.40 o                         
   8   2   3          3.07          5.80         1.97 o                         
   9   2   3         10.80          8.09         2.10 o                         
  -9   3   3         61.41         67.75         5.79 o                         
  -8   3   3         94.13        105.09        12.95 o                         
  -7   3   3         81.42         78.22        12.48 o                         
  -6   3   3        209.06        211.74        12.08 o                         
  -5   3   3        312.28        338.46        15.47 o                         
  -4   3   3        618.54        569.20        19.86 o                         
  -3   3   3        910.51        970.63        25.92 o                         
  -2   3   3        668.86        580.55        18.33 o                         
  -1   3   3       2190.20       2038.64       165.32 o                         
   0   3   3       1640.88       1452.46        36.44 o                         
   1   3   3        126.10        113.54         6.75 o                         
   2   3   3        137.35        106.20         6.89 o                         
   3   3   3         45.30         46.65         6.31 o                         
   4   3   3        170.72        148.88        11.73 o                         
   5   3   3        306.77        366.45        28.26 o                         
   6   3   3        224.18        233.99        19.39 o                         
   7   3   3        270.71        272.46        16.69 o                         
   8   3   3        261.62        280.42        20.35 o                         
  -8   4   3          9.06          8.17         2.05 o                         
  -7   4   3         31.40         27.57         4.72 o                         
  -6   4   3        137.37        137.14         9.71 o                         
  -5   4   3         59.26         52.33         5.54 o                         
  -4   4   3          0.74          1.43         2.15 o                         
  -3   4   3         32.21         28.74         4.44 o                         
  -2   4   3         60.59         66.09         5.66 o                         
  -1   4   3        189.69        194.07         9.31 o                         
   0   4   3         42.36         29.85         2.69 o                         
   1   4   3        116.42         98.37         5.86 o                         
   2   4   3        313.97        279.85         9.01 o                         
   3   4   3         12.38         12.44         4.26 o                         
   4   4   3          9.27          6.84         2.46 o                         
   5   4   3        138.75        143.79        19.59 o                         
   6   4   3          1.45          0.62         2.73 o                         
   7   4   3          2.94          5.02         2.59 o                         
   8   4   3         11.04          9.58         4.62 o                         
  -7   5   3         62.76         70.06         7.77 o                         
  -6   5   3         42.16         45.37         9.22 o                         
  -5   5   3        209.77        234.79        10.79 o                         
  -4   5   3        361.75        395.65        15.35 o                         
  -3   5   3         89.42         98.27         6.40 o                         
  -2   5   3         79.56         77.25         5.73 o                         
  -1   5   3         25.91         23.92         3.06 o                         
   0   5   3        201.20        200.80        10.18 o                         
   1   5   3        127.95        132.56         8.80 o                         
   2   5   3          0.28          1.74         2.24 o                         
   3   5   3        147.06        157.13        10.70 o                         
   4   5   3         97.39        123.90        11.24 o                         
   5   5   3         22.97         32.71         4.52 o                         
   6   5   3         21.83         20.01         3.70 o                         
   7   5   3         21.68         17.62         3.52 o                         
  -5   6   3         13.39         11.10         2.38 o                         
  -4   6   3         42.63         48.45         7.94 o                         
  -3   6   3          4.38          7.63         3.78 o                         
  -2   6   3          0.78          0.81         2.63 o                         
  -1   6   3          3.52          2.74         1.83 o                         
   0   6   3          0.26         -1.67         2.16 o                         
   1   6   3         31.64         33.99         5.82 o                         
   2   6   3         43.40         40.17         5.84 o                         
   3   6   3         29.24         24.97         6.22 o                         
   4   6   3         11.63          9.17         4.03 o                         
   5   6   3         26.21         27.80         4.80 o                         
 -10   0   4         41.33         41.91         8.58 o                         
  -9   0   4        118.43        127.32        15.09 o                         
  -8   0   4        683.72        588.82        27.99 o                         
  -7   0   4        873.94        901.25        63.27 o                         
  -6   0   4       2164.70       2214.12        94.02 o                         
  -5   0   4        733.30        778.29        40.13 o                         
  -4   0   4        141.13        119.66        11.46 o                         
  -3   0   4        270.16        272.08        11.93 o                         
  -2   0   4       5003.28       5775.74       204.81 o                         
  -1   0   4        457.60        395.27        17.93 o                         
   0   0   4       4379.29       4625.61       142.65 o                         
   1   0   4        301.00        342.20        15.90 o                         
   2   0   4        518.00        482.97        24.46 o                         
   3   0   4        255.91        204.52        11.02 o                         
   4   0   4        119.66        105.23         6.61 o                         
   5   0   4         24.11         26.84         7.06 o                         
   6   0   4        411.21        425.76        16.15 o                         
   7   0   4        795.66        900.52        33.08 o                         
   8   0   4        546.58        587.60        27.57 o                         
   9   0   4        692.87        731.76        40.79 o                         
  10   0   4        165.65        138.31        10.48 o                         
 -10   1   4         15.96         12.14         1.87 o                         
  -9   1   4          6.39         -1.34         2.87 o                         
  -8   1   4          0.00         -3.10         3.96 o                         
  -7   1   4         47.79         57.68         4.76 o                         
  -6   1   4        247.84        269.52        15.63 o                         
  -5   1   4        152.38        152.77        10.28 o                         
  -4   1   4       1945.96       2047.89        47.76 o                         
  -3   1   4        364.39        369.27        12.24 o                         
  -2   1   4        166.09        179.43         5.91 o                         
  -1   1   4       1965.02       2070.47        53.39 o                         
   0   1   4        330.34        347.62         9.26 o                         
   1   1   4       3651.69       3892.82        80.04 o                         
   2   1   4        131.08        163.71         8.45 o                         
   3   1   4        220.65        218.80         6.79 o                         
   4   1   4        483.18        541.90        12.32 o                         
   5   1   4         30.89         30.42         4.23 o                         
   6   1   4        150.64        159.52         6.15 o                         
   7   1   4         40.75         34.97         2.95 o                         
   8   1   4          6.87          6.88         2.29 o                         
   9   1   4          3.73         -0.13         1.87 o                         
 -10   2   4         50.48         46.52         5.81 o                         
  -9   2   4         52.80         49.09         3.81 o                         
  -8   2   4          7.26          5.60         1.77 o                         
  -7   2   4        506.87        510.77        20.16 o                         
  -6   2   4        364.50        379.33        12.19 o                         
  -5   2   4        606.12        616.94        14.47 o                         
  -4   2   4       4714.52       4905.63        74.15 o                         
  -3   2   4       2000.65       1982.51        39.30 o                         
  -2   2   4        390.23        345.79         8.08 o                         
  -1   2   4       1169.15        953.25        20.91 o                         
   0   2   4        213.19        148.67         8.30 o                         
   1   2   4        131.64        136.02        11.23 o                         
   2   2   4       1376.94       1182.64        29.79 o                         
   3   2   4       1189.50       1294.96        23.18 o                         
   4   2   4        301.80        291.27         9.70 o                         
   5   2   4       1470.40       1452.24        22.90 o                         
   6   2   4        171.00        178.32         6.05 o                         
   7   2   4         59.98         64.16         4.94 o                         
   8   2   4        172.42        173.16         9.62 o                         
   9   2   4         18.98         13.23         3.49 o                         
  -9   3   4         27.67         27.87         5.29 o                         
  -8   3   4         31.93         28.77         7.09 o                         
  -7   3   4         15.87         17.44         6.22 o                         
  -6   3   4        276.94        268.77        25.86 o                         
  -5   3   4          2.42          7.78         2.79 o                         
  -4   3   4        231.55        253.37        10.65 o                         
  -3   3   4         22.82         14.84         2.09 o                         
  -2   3   4          1.54         -0.07         0.86 o                         
  -1   3   4        516.89        476.10        16.41 o                         
   0   3   4         90.61         90.14        16.25 o                         
   1   3   4        478.58        466.63        15.74 o                         
   2   3   4         57.16         59.37         4.47 o                         
   3   3   4        121.15        105.73        14.28 o                         
   4   3   4         26.99         28.39         8.07 o                         
   5   3   4        206.92        213.27        22.45 o                         
   6   3   4         10.85          6.76         6.87 o                         
   7   3   4         27.79         22.47        13.09 o                         
   8   3   4         11.15         13.87         4.29 o                         
  -8   4   4         79.94         87.96         5.77 o                         
  -7   4   4         50.02         52.10         8.91 o                         
  -6   4   4        209.79        215.22        20.76 o                         
  -5   4   4        261.01        285.75        15.23 o                         
  -4   4   4        135.81        143.40        10.67 o                         
  -3   4   4        737.77        749.44        18.55 o                         
  -2   4   4        969.35       1043.68        21.00 o                         
  -1   4   4        407.20        395.31        12.80 o                         
   0   4   4        221.85        216.30        11.41 o                         
   1   4   4        462.98        435.13        14.57 o                         
   2   4   4        147.43        140.33         7.39 o                         
   3   4   4         58.01         47.84         5.44 o                         
   4   4   4        242.40        215.14        10.78 o                         
   5   4   4        153.57        155.30        28.76 o                         
   6   4   4        331.72        385.52        28.18 o                         
   7   4   4        162.44        158.05         8.59 o                         
   8   4   4         14.86         10.40         2.72 o                         
  -7   5   4         13.46         15.64         5.36 o                         
  -6   5   4         11.73         13.61         2.10 o                         
  -5   5   4         11.78          7.64         2.92 o                         
  -4   5   4          6.01          7.52         2.77 o                         
  -3   5   4        164.98        168.40         9.48 o                         
  -2   5   4         49.05         51.58         4.25 o                         
  -1   5   4         60.25         51.13         5.22 o                         
   0   5   4        409.01        399.93        18.66 o                         
   1   5   4          4.30          3.30         2.02 o                         
   2   5   4         99.27         85.97         9.13 o                         
   3   5   4         16.75         14.21         3.49 o                         
   4   5   4         11.54          6.17         7.66 o                         
   5   5   4          1.20         -1.36         1.36 o                         
   6   5   4          0.94          1.69         1.35 o                         
  -5   6   4         44.32         48.29         6.01 o                         
  -4   6   4          6.72          5.93         3.08 o                         
  -3   6   4          4.99          2.59         2.88 o                         
  -2   6   4        148.49        163.82        17.16 o                         
  -1   6   4         17.20         13.36         2.94 o                         
   0   6   4          0.26         -1.64         2.57 o                         
   1   6   4         14.72         22.69         4.75 o                         
   2   6   4          3.57          4.70         4.12 o                         
   3   6   4         25.83         35.14         8.31 o                         
   4   6   4         38.12         48.04         7.32 o                         
 -10   1   5         32.57         21.53         2.30 o                         
  -9   1   5        290.30        284.98        11.43 o                         
  -8   1   5        243.80        244.02        12.45 o                         
  -7   1   5         49.86         51.12         5.18 o                         
  -6   1   5        325.08        319.16        17.52 o                         
  -5   1   5         85.88         82.69         5.37 o                         
  -4   1   5         17.30         32.15         4.28 o                         
  -3   1   5       1389.66       1333.69        29.42 o                         
  -2   1   5       1015.79       1163.28        33.43 o                         
  -1   1   5        451.13        411.11        13.55 o                         
   0   1   5       3681.11       3576.16        73.88 o                         
   1   1   5        424.54        417.14        11.45 o                         
   2   1   5        562.25        504.05        18.52 o                         
   3   1   5       1077.66        948.37        19.85 o                         
   4   1   5        859.03        913.72        20.39 o                         
   5   1   5       2207.03       2328.35        53.29 o                         
   6   1   5       1359.03       1445.56        24.00 o                         
   7   1   5        497.06        515.78        12.14 o                         
   8   1   5        421.64        446.59        15.66 o                         
   9   1   5         66.79         69.73         6.66 o                         
 -10   2   5         10.83          9.02         2.67 o                         
  -9   2   5         10.32          5.70         1.70 o                         
  -8   2   5         54.41         47.85         4.93 o                         
  -7   2   5         48.15         53.60         4.37 o                         
  -6   2   5        235.19        208.15         8.63 o                         
  -5   2   5         75.56         54.78         3.74 o                         
  -4   2   5        144.21        210.50         7.27 o                         
  -3   2   5        332.14        368.89        10.35 o                         
  -2   2   5        177.94        156.11         4.33 o                         
  -1   2   5         59.50         67.13         7.72 o                         
   0   2   5        795.43        949.04        25.15 o                         
   1   2   5        199.04        212.52        15.28 o                         
   2   2   5        116.52        102.99         5.16 o                         
   3   2   5         40.13         33.65         2.37 o                         
   4   2   5         31.10         41.37         2.49 o                         
   5   2   5          3.36          5.32         1.21 o                         
   6   2   5         76.02         76.98         3.76 o                         
   7   2   5        157.14        131.51         7.07 o                         
   8   2   5         14.61         16.99         2.85 o                         
  -9   3   5         76.90         68.91         6.11 o                         
  -8   3   5        221.64        240.55        30.31 o                         
  -7   3   5        469.53        448.24        32.93 o                         
  -6   3   5        999.44       1140.21        62.04 o                         
  -5   3   5       1079.50       1209.52        63.86 o                         
  -4   3   5        750.34        769.17        23.72 o                         
  -3   3   5        237.46        217.20         8.95 o                         
  -2   3   5        137.15        101.93        12.23 o                         
  -1   3   5        193.59        191.61        10.23 o                         
   0   3   5          6.52         14.90         4.91 o                         
   1   3   5        249.83        177.38        16.72 o                         
   2   3   5        359.57        300.05        16.80 o                         
   3   3   5        291.51        292.08        24.97 o                         
   4   3   5        321.37        317.82        26.61 o                         
   5   3   5         76.91        102.18        10.96 o                         
   6   3   5         68.28         76.72         8.93 o                         
   7   3   5         71.00         75.23         7.82 o                         
   8   3   5         56.28         58.67         7.84 o                         
  -8   4   5         21.48         20.93         3.29 o                         
  -7   4   5         47.65         65.84         7.36 o                         
  -6   4   5         84.81        100.45         8.44 o                         
  -5   4   5         97.80        119.19         8.33 o                         
  -4   4   5          2.91          5.60         2.55 o                         
  -3   4   5         39.74         44.03         4.02 o                         
  -2   4   5        219.50        217.41         9.47 o                         
  -1   4   5          6.17          4.01         1.32 o                         
   0   4   5          2.42          2.01         1.25 o                         
   1   4   5         33.90         31.80         3.15 o                         
   2   4   5        174.73        181.94        11.32 o                         
   3   4   5          3.32          1.09         1.54 o                         
   4   4   5         47.08         57.25         6.48 o                         
   5   4   5         11.09          5.99         4.83 o                         
   6   4   5         35.62         42.22         7.31 o                         
   7   4   5          0.09          0.94         1.03 o                         
  -7   5   5         56.95         57.13         7.06 o                         
  -6   5   5         51.13         63.91         6.54 o                         
  -5   5   5        102.80        105.83        10.75 o                         
  -4   5   5        236.35        257.08        16.32 o                         
  -3   5   5        149.56        170.05        12.47 o                         
  -2   5   5         23.61         28.74         4.04 o                         
  -1   5   5          3.47          2.42         1.59 o                         
   0   5   5         87.62         85.37         6.89 o                         
   1   5   5         19.18         19.27         7.41 o                         
   2   5   5        148.34        126.49         9.33 o                         
   3   5   5        440.99        465.87        19.24 o                         
   4   5   5        147.71        140.13         9.50 o                         
   5   5   5        106.41        106.71         7.38 o                         
   6   5   5         72.34         54.71         4.17 o                         
  -5   6   5          1.15          1.72         1.39 o                         
  -4   6   5          0.27          1.00         1.72 o                         
  -3   6   5          0.58          0.07         1.33 o                         
  -2   6   5          4.32          2.12         1.51 o                         
  -1   6   5          7.96         10.03         3.38 o                         
   0   6   5         90.75         87.01         9.10 o                         
   1   6   5          5.47          5.23         4.96 o                         
   2   6   5          8.96         15.88         3.75 o                         
   3   6   5          2.96          1.16         1.79 o                         
   4   6   5         21.92         24.71         5.03 o                         
 -10   0   6         25.37         18.62         4.30 o                         
  -9   0   6          0.43          1.26         2.49 o                         
  -8   0   6         28.84         30.49         7.96 o                         
  -7   0   6        223.45        223.28        30.84 o                         
  -6   0   6        929.04        931.28        35.56 o                         
  -5   0   6        477.11        492.40        21.89 o                         
  -4   0   6       1892.13       2075.60        56.21 o                         
  -3   0   6       2731.72       2640.44        72.28 o                         
  -2   0   6       1370.50       1364.50        54.95 o                         
  -1   0   6       4547.19       4273.52       152.90 o                         
   0   0   6       1229.61       1075.79        42.98 o                         
   1   0   6       1179.00       1118.08        31.20 o                         
   2   0   6       3160.16       3295.00       124.36 o                         
   3   0   6       5010.20       5280.65       136.97 o                         
   4   0   6        645.65        654.90        18.36 o                         
   5   0   6        437.16        423.13        15.18 o                         
   6   0   6       1403.47       1462.17        43.61 o                         
   7   0   6         97.01         96.54        10.84 o                         
   8   0   6         36.83         38.57         8.09 o                         
   9   0   6         45.98         40.33         7.17 o                         
 -10   1   6         53.43         43.11         3.04 o                         
  -9   1   6          5.58          3.82         2.20 o                         
  -8   1   6          7.48          2.23         2.22 o                         
  -7   1   6         41.56         44.24         4.21 o                         
  -6   1   6         45.24         44.73         4.07 o                         
  -5   1   6        221.69        245.10        10.13 o                         
  -4   1   6        465.04        507.98        12.08 o                         
  -3   1   6         79.55         65.47         4.15 o                         
  -2   1   6        750.74        856.91        26.37 o                         
  -1   1   6        771.41        876.96        25.72 o                         
   0   1   6       1352.29       1363.40        30.77 o                         
   1   1   6          5.57         14.45         2.00 o                         
   2   1   6          0.25          3.70         2.31 o                         
   3   1   6       2117.89       2304.26        37.75 o                         
   4   1   6         21.36         32.19         2.47 o                         
   5   1   6         11.02          8.62         1.81 o                         
   6   1   6         41.93         46.86         3.61 o                         
   7   1   6        468.38        452.73        14.62 o                         
   8   1   6          0.74          2.25         1.61 o                         
   9   1   6          0.08          0.21         1.40 o                         
 -10   2   6        107.03        108.35         8.97 o                         
  -9   2   6         59.48         50.25         3.68 o                         
  -8   2   6        193.24        194.49        10.24 o                         
  -7   2   6        135.55        130.90         7.60 o                         
  -6   2   6         29.55         30.66         3.24 o                         
  -5   2   6        795.14        806.22        18.79 o                         
  -4   2   6        146.48        144.54         5.92 o                         
  -3   2   6        435.59        411.80         8.38 o                         
  -2   2   6        816.38        749.35        13.41 o                         
  -1   2   6        390.79        454.33        15.08 o                         
   0   2   6        580.98        475.11        19.20 o                         
   1   2   6        502.68        405.88        24.02 o                         
   2   2   6        360.01        343.53        15.67 o                         
   3   2   6       2641.06       2782.31        45.05 o                         
   4   2   6       1692.50       1677.31        22.80 o                         
   5   2   6        518.37        514.06        14.13 o                         
   6   2   6        408.05        421.78        15.81 o                         
   7   2   6        218.35        243.58        19.50 o                         
   8   2   6          7.90          7.78         1.96 o                         
  -9   3   6         12.06         13.18         3.39 o                         
  -8   3   6         73.38         64.17         7.26 o                         
  -7   3   6         73.59         72.96        12.24 o                         
  -6   3   6        224.51        211.96        22.76 o                         
  -5   3   6          0.02         -0.60         1.77 o                         
  -4   3   6         37.00         41.89         5.34 o                         
  -3   3   6          4.93          2.78         1.24 o                         
  -2   3   6         35.18         31.42         3.84 o                         
  -1   3   6        572.30        517.85        17.78 o                         
   0   3   6         86.12         99.88         8.82 o                         
   1   3   6        238.08        259.49        12.36 o                         
   2   3   6          1.34         -0.35         1.14 o                         
   3   3   6         89.67         82.40         9.71 o                         
   4   3   6        111.00        113.39        10.81 o                         
   5   3   6        325.24        333.49        20.04 o                         
   6   3   6          7.82          8.77         3.57 o                         
   7   3   6         40.15         38.20         8.35 o                         
   8   3   6          1.95         -0.74         1.46 o                         
  -8   4   6        182.70        205.02        14.51 o                         
  -7   4   6        154.71        190.41        12.67 o                         
  -6   4   6        176.71        219.16        17.93 o                         
  -5   4   6          1.59          2.43         2.64 o                         
  -4   4   6          3.61          1.53         2.02 o                         
  -3   4   6         16.37         13.02         2.43 o                         
  -2   4   6         62.91         64.59         5.05 o                         
  -1   4   6        266.76        273.59         8.86 o                         
   0   4   6        442.66        409.07        12.06 o                         
   1   4   6        718.51        702.60        16.85 o                         
   2   4   6        418.62        455.33        30.60 o                         
   3   4   6         82.02         80.89         6.68 o                         
   4   4   6        178.70        194.58        11.76 o                         
   5   4   6        198.23        206.29        14.81 o                         
   6   4   6        188.95        215.18        11.02 o                         
   7   4   6        130.55        107.74        11.33 o                         
  -6   5   6          0.64          2.10         1.16 o                         
  -5   5   6         16.48         15.70         3.20 o                         
  -4   5   6         14.11         16.41         3.83 o                         
  -3   5   6          0.59          3.63         2.58 o                         
  -2   5   6          1.16          1.34         1.91 o                         
  -1   5   6          6.67          4.89         2.14 o                         
   0   5   6          3.31          1.25         2.03 o                         
   1   5   6          4.36          4.22         3.10 o                         
   2   5   6          0.58          1.32         1.88 o                         
   3   5   6          4.22          5.44         2.24 o                         
   4   5   6         85.07         86.12         7.07 o                         
   5   5   6          0.54         -0.53         1.20 o                         
   6   5   6         11.75         13.15         3.57 o                         
  -4   6   6         28.63         22.61         5.09 o                         
  -3   6   6         65.89         65.33         6.28 o                         
  -2   6   6        171.64        162.90         9.19 o                         
  -1   6   6        104.76        104.29         9.58 o                         
   0   6   6         72.39         68.77         7.84 o                         
   1   6   6         71.55         74.09        11.20 o                         
   2   6   6         58.51         64.88         5.70 o                         
   3   6   6         34.77         24.94         4.74 o                         
   4   6   6        110.36        113.44        10.30 o                         
 -10   1   7         26.04         22.35         3.49 o                         
  -9   1   7        138.95        135.45         9.56 o                         
  -8   1   7        278.41        322.23        17.72 o                         
  -7   1   7        224.80        234.42        14.66 o                         
  -6   1   7        229.32        222.67         9.63 o                         
  -5   1   7        931.25       1037.99        25.82 o                         
  -4   1   7        435.25        400.56        10.50 o                         
  -3   1   7          5.69          5.48         1.11 o                         
  -2   1   7        654.80        526.92        18.56 o                         
  -1   1   7        220.59        171.44         9.67 o                         
   0   1   7        814.30        841.13        25.29 o                         
   1   1   7       4738.11       5077.74       105.17 o                         
   2   1   7        877.59        765.74        34.49 o                         
   3   1   7        602.68        567.72        15.39 o                         
   4   1   7       2738.20       2805.99        38.35 o                         
   5   1   7        774.43        792.88        15.25 o                         
   6   1   7        127.54        122.79         6.70 o                         
   7   1   7        212.54        220.08         9.60 o                         
   8   1   7         95.17        106.50        11.85 o                         
 -10   2   7          8.13          7.94         2.47 o                         
  -9   2   7          0.23         -0.25         1.12 o                         
  -8   2   7          2.41          3.77         1.82 o                         
  -7   2   7        169.42        145.89         7.53 o                         
  -6   2   7        552.66        561.68        15.48 o                         
  -5   2   7          3.87          1.72         1.02 o                         
  -4   2   7        139.99        155.77         6.29 o                         
  -3   2   7        142.75        181.87         5.37 o                         
  -2   2   7          0.59          2.35         0.95 o                         
  -1   2   7        250.32        241.50        10.87 o                         
   0   2   7         80.28         74.41         4.98 o                         
   1   2   7         53.82         64.08        11.37 o                         
   2   2   7         38.91         57.36         8.73 o                         
   3   2   7         10.44         13.56         1.98 o                         
   4   2   7        787.99        851.07        22.05 o                         
   5   2   7        727.45        698.93        17.36 o                         
   6   2   7         26.10          3.30         8.50 o                         
   7   2   7         10.22         12.25         2.28 o                         
   8   2   7         15.33         14.43         3.11 o                         
  -9   3   7         44.76         52.05         5.03 o                         
  -8   3   7         37.07         51.61         8.77 o                         
  -7   3   7         27.45         28.59         5.48 o                         
  -6   3   7         76.30         97.49        10.49 o                         
  -5   3   7          6.26          1.94         3.38 o                         
  -4   3   7         12.26         10.70         3.77 o                         
  -3   3   7        162.99        145.90         7.38 o                         
  -2   3   7        888.11        894.43        20.97 o                         
  -1   3   7        861.12        844.48        25.34 o                         
   0   3   7       1291.50       1237.42        29.37 o                         
   1   3   7       1583.92       1471.93        35.23 o                         
   2   3   7        750.22        778.77        20.98 o                         
   3   3   7        917.77        920.18        29.75 o                         
   4   3   7        319.74        325.96        19.16 o                         
   5   3   7        157.32        191.97        14.95 o                         
   6   3   7        396.11        436.83        27.76 o                         
   7   3   7        196.68        219.82        18.96 o                         
   8   3   7         83.93         86.36         7.94 o                         
  -8   4   7         45.30         39.40         8.12 o                         
  -7   4   7          8.04          9.57         5.74 o                         
  -6   4   7          1.35         -1.71         1.92 o                         
  -5   4   7          8.11         12.80         4.27 o                         
  -4   4   7         22.82         19.32         3.52 o                         
  -3   4   7          2.41          1.53         1.41 o                         
  -2   4   7         27.86         31.01         4.66 o                         
  -1   4   7        165.97        162.94         7.34 o                         
   0   4   7         52.43         51.38         4.93 o                         
   1   4   7        100.46        111.64         5.88 o                         
   2   4   7          0.04         -0.82         1.38 o                         
   3   4   7        250.86        225.56        10.84 o                         
   4   4   7         18.13         15.41         3.36 o                         
   5   4   7         34.36         33.42         5.59 o                         
   6   4   7          1.47          0.74         2.11 o                         
   7   4   7          7.58          7.22         2.98 o                         
  -6   5   7         14.71          9.91         2.68 o                         
  -5   5   7         36.29         35.80         4.38 o                         
  -4   5   7        128.40        164.49        12.20 o                         
  -3   5   7        205.56        211.72        14.57 o                         
  -2   5   7        159.27        153.22         9.01 o                         
  -1   5   7        185.99        208.31        12.74 o                         
   0   5   7         46.33         41.93         5.67 o                         
   1   5   7         22.49         16.13         5.38 o                         
   2   5   7        525.04        485.17        49.07 o                         
   3   5   7        286.67        283.19        13.57 o                         
   4   5   7        129.89        119.94        11.68 o                         
   5   5   7        150.98        151.92        10.04 o                         
   6   5   7         43.21         30.77         4.55 o                         
  -4   6   7          0.43          0.42         1.22 o                         
  -3   6   7         11.29         16.38         3.49 o                         
  -2   6   7          7.80          5.97         5.75 o                         
  -1   6   7         32.51         29.49         4.89 o                         
   0   6   7         38.62         40.30         5.95 o                         
   1   6   7         10.32         22.04         5.70 o                         
   2   6   7         19.90         18.99         3.58 o                         
   3   6   7          1.49          0.87         2.08 o                         
   4   6   7         14.21         10.64         2.70 o                         
 -10   0   8         57.16         52.03         4.88 o                         
  -9   0   8          6.37          5.75         3.60 o                         
  -8   0   8         76.53         63.73        11.20 o                         
  -7   0   8        654.98        659.38        50.25 o                         
  -6   0   8        195.15        210.89        15.85 o                         
  -5   0   8         64.03         58.40         4.84 o                         
  -4   0   8        206.40        207.94        10.23 o                         
  -3   0   8        221.03        238.20        12.11 o                         
  -2   0   8       2680.96       2778.05        74.45 o                         
  -1   0   8       4573.85       4561.36       165.00 o                         
   0   0   8        203.36        274.61        16.36 o                         
   1   0   8       9654.33      10311.78       208.47 o                         
   2   0   8       6601.93       7412.10       262.38 o                         
   3   0   8       2276.94       2510.42        69.33 o                         
   4   0   8        695.81        680.46        19.60 o                         
   5   0   8          5.83          5.15         2.51 o                         
   6   0   8        191.57        192.68        15.22 o                         
   7   0   8        162.47        179.18        14.14 o                         
   8   0   8          0.91         -1.33         1.90 o                         
 -10   1   8         10.76         10.93         1.86 o                         
  -9   1   8         14.57         11.08         2.91 o                         
  -8   1   8          3.28          5.68         3.13 o                         
  -7   1   8         11.01          9.60         2.11 o                         
  -6   1   8        209.94        220.69         9.19 o                         
  -5   1   8          0.21          1.35         1.44 o                         
  -4   1   8          0.06          6.05         2.13 o                         
  -3   1   8       1477.73       1599.68        27.63 o                         
  -2   1   8         14.38         30.07         2.60 o                         
  -1   1   8         29.35         26.66         3.21 o                         
   0   1   8        257.77        258.65         9.19 o                         
   1   1   8         20.67         18.85         1.62 o                         
   2   1   8          4.07         14.70         3.28 o                         
   3   1   8        208.16        172.19         6.36 o                         
   4   1   8         39.86         49.25         3.45 o                         
   5   1   8         64.80         66.58         4.32 o                         
   6   1   8         45.34         43.47         3.97 o                         
   7   1   8         11.07          8.83         2.11 o                         
   8   1   8        120.07        132.33         6.99 o                         
   9   1   8         19.44         13.53         3.08 o                         
  -9   2   8         17.87         12.53         3.21 o                         
  -8   2   8         10.63         12.54         2.60 o                         
  -7   2   8         35.31         44.70         5.94 o                         
  -6   2   8          4.10          3.63         1.39 o                         
  -5   2   8         53.79         49.06         3.51 o                         
  -4   2   8        752.06        712.35        15.79 o                         
  -3   2   8       1484.41       1476.20        22.88 o                         
  -2   2   8        524.74        511.46        11.59 o                         
  -1   2   8       1638.42       1538.29        31.32 o                         
   0   2   8        742.34        725.33        16.57 o                         
   1   2   8         56.53         36.63         3.97 o                         
   2   2   8       2432.16       2505.20        65.64 o                         
   3   2   8       1275.14       1292.40        18.33 o                         
   4   2   8        882.79        936.22        18.85 o                         
   5   2   8        955.86        966.73        21.75 o                         
   6   2   8        223.67        245.99        10.05 o                         
   7   2   8         61.70         66.91         4.59 o                         
   8   2   8          0.84          1.87         2.49 o                         
  -9   3   8         30.46         24.97         4.75 o                         
  -8   3   8        158.05        179.69         9.82 o                         
  -7   3   8         38.81         57.58         7.59 o                         
  -6   3   8         91.82         98.88        10.70 o                         
  -5   3   8          3.95          1.79         2.43 o                         
  -4   3   8        119.45        134.72         8.50 o                         
  -3   3   8         11.81         13.92         2.54 o                         
  -2   3   8        235.32        219.96        10.79 o                         
  -1   3   8        177.74        194.47        15.19 o                         
   0   3   8         75.21         76.74         6.18 o                         
   1   3   8         22.41         -1.22         5.66 o                         
   2   3   8        700.11        680.36        17.09 o                         
   3   3   8        214.71        208.52         9.79 o                         
   4   3   8         21.79         26.80         5.38 o                         
   5   3   8          0.19          1.95         3.83 o                         
   6   3   8         88.20         95.58        14.95 o                         
   7   3   8          3.06          2.23         2.72 o                         
  -7   4   8         22.74         33.04         6.51 o                         
  -6   4   8         26.31         34.67         4.74 o                         
  -5   4   8        128.54        166.11        21.99 o                         
  -4   4   8        177.13        216.09        15.19 o                         
  -3   4   8         18.97         21.73         3.16 o                         
  -2   4   8        182.58        170.35        10.02 o                         
  -1   4   8        320.36        350.04        12.66 o                         
   0   4   8        708.91        707.28        22.26 o                         
   1   4   8        909.75        870.25        19.81 o                         
   2   4   8         30.44         29.38         3.79 o                         
   3   4   8         67.66         75.65         7.06 o                         
   4   4   8        274.47        273.63        17.40 o                         
   5   4   8        130.56        132.09        16.06 o                         
   6   4   8         53.46         63.29         6.54 o                         
   7   4   8         50.37         45.85         5.86 o                         
  -6   5   8          0.89          0.38         2.53 o                         
  -5   5   8         73.51         79.84        11.12 o                         
  -4   5   8         55.48         54.19         7.43 o                         
  -3   5   8         13.92         16.42         4.33 o                         
  -2   5   8        103.29         95.09         8.26 o                         
  -1   5   8          0.01          1.43         1.84 o                         
   0   5   8          1.24         -0.69         2.03 o                         
   1   5   8         56.41         36.79        10.30 o                         
   2   5   8         57.70         47.32        10.58 o                         
   3   5   8          6.51          5.36         4.71 o                         
   4   5   8          4.04          1.79         1.79 o                         
   5   5   8          0.08         -1.44         1.44 o                         
  -4   6   8          1.65          4.42         1.88 o                         
  -3   6   8         43.02         49.63         6.99 o                         
  -2   6   8         32.42         40.41         4.30 o                         
  -1   6   8         36.89         36.17         7.60 o                         
   0   6   8        224.56        241.58        18.86 o                         
   1   6   8        135.99        114.25         8.91 o                         
   2   6   8         77.35         69.65         7.59 o                         
   3   6   8         59.47         69.92         7.48 o                         
 -10   1   9         10.11         10.09         1.56 o                         
  -9   1   9        151.62        141.52         7.44 o                         
  -8   1   9        112.94        124.50         9.98 o                         
  -7   1   9         73.55         75.02         5.47 o                         
  -6   1   9        256.17        257.86        10.27 o                         
  -5   1   9        276.65        294.61         9.80 o                         
  -4   1   9        804.25        748.54        15.30 o                         
  -3   1   9       1066.93       1142.10        25.84 o                         
  -2   1   9        467.71        378.26        12.98 o                         
  -1   1   9       3074.17       3086.25        58.10 o                         
   0   1   9       5445.07       5892.95        86.56 o                         
   1   1   9       2772.26       3022.97        46.69 o                         
   2   1   9        721.08        651.42        23.59 o                         
   3   1   9         51.21         47.90         3.21 o                         
   4   1   9        337.45        329.02         9.08 o                         
   5   1   9        176.83        183.99         9.57 o                         
   6   1   9          8.51          5.64         3.51 o                         
   7   1   9         42.88         45.30         3.92 o                         
   8   1   9        203.57        194.97        11.19 o                         
  -9   2   9         33.85         33.47         4.42 o                         
  -8   2   9        101.34         97.50         6.60 o                         
  -7   2   9         21.66         25.30         4.40 o                         
  -6   2   9         80.13         76.05         4.89 o                         
  -5   2   9         48.96         52.10         3.60 o                         
  -4   2   9        104.47        108.47         4.21 o                         
  -3   2   9         78.10         82.46         2.99 o                         
  -2   2   9        204.29        188.04         5.78 o                         
  -1   2   9         41.99         43.53         2.44 o                         
   0   2   9        205.74        183.45         6.25 o                         
   1   2   9         83.18         83.14         5.15 o                         
   2   2   9          2.25         -0.63         0.99 o                         
   3   2   9          0.22          1.80         1.81 o                         
   4   2   9        174.46        181.09         7.02 o                         
   5   2   9          2.11         -1.59         1.84 o                         
   6   2   9         30.83         25.30         4.15 o                         
   7   2   9         50.63         43.48         4.38 o                         
   8   2   9         15.12          8.35         2.54 o                         
  -9   3   9          0.16          0.62         1.52 o                         
  -8   3   9          6.87          7.19         2.07 o                         
  -7   3   9         56.67         84.24         7.33 o                         
  -6   3   9        103.09        142.09        10.30 o                         
  -5   3   9         33.59         34.87         6.01 o                         
  -4   3   9        200.02        239.73        21.66 o                         
  -3   3   9        235.48        211.53        11.75 o                         
  -2   3   9        556.37        554.32        18.64 o                         
  -1   3   9        837.21        776.11        29.03 o                         
   0   3   9        429.32        431.68        13.16 o                         
   1   3   9       1032.83       1035.91        23.86 o                         
   2   3   9       2098.50       2164.86        46.72 o                         
   3   3   9       1131.59       1131.86        28.76 o                         
   4   3   9        377.40        386.25        30.95 o                         
   5   3   9        396.28        443.64        33.14 o                         
   6   3   9        134.97        149.38        15.76 o                         
   7   3   9         50.78         54.77         7.84 o                         
  -7   4   9         32.80         24.85         4.18 o                         
  -6   4   9         42.25         52.37         9.16 o                         
  -5   4   9         34.83         37.86         4.30 o                         
  -4   4   9         70.01         66.26         5.21 o                         
  -3   4   9         13.61          8.32         2.63 o                         
  -2   4   9         19.92         11.81         2.75 o                         
  -1   4   9         26.67         28.38         3.50 o                         
   0   4   9          0.01         -0.19         1.84 o                         
   1   4   9         12.77         12.30         2.40 o                         
   2   4   9          9.20          6.79         2.92 o                         
   3   4   9         12.82          8.34         2.50 o                         
   4   4   9          7.15         11.78         3.86 o                         
   5   4   9         68.94         68.92        10.84 o                         
   6   4   9         70.65         71.47         9.15 o                         
  -6   5   9          7.62          9.35         3.37 o                         
  -5   5   9         29.83         36.52         5.33 o                         
  -4   5   9         20.37         23.27         8.57 o                         
  -3   5   9        271.88        312.33        18.67 o                         
  -2   5   9        417.11        471.16        19.51 o                         
  -1   5   9        125.26        138.01         9.49 o                         
   0   5   9         29.82         31.16         4.00 o                         
   1   5   9         32.31         42.92         6.88 o                         
   2   5   9        165.50        148.15        17.90 o                         
   3   5   9        233.25        266.80        22.43 o                         
   4   5   9         64.45         70.63         6.57 o                         
   5   5   9         19.13         13.95         3.31 o                         
  -3   6   9          8.92         11.15         2.39 o                         
  -2   6   9          0.19          1.04         1.26 o                         
  -1   6   9         13.40         11.33         4.50 o                         
   0   6   9          1.76          0.85         2.39 o                         
   1   6   9          0.90          1.91         3.75 o                         
   2   6   9         25.41         18.44         3.85 o                         
 -10   0  10         52.51         37.35         5.57 o                         
  -9   0  10         64.14         71.26         8.99 o                         
  -8   0  10         11.11          6.94         3.62 o                         
  -7   0  10        157.54        168.10        12.88 o                         
  -6   0  10        272.70        236.92        15.55 o                         
  -5   0  10          5.83          7.37         2.31 o                         
  -4   0  10         52.67         43.20         4.04 o                         
  -3   0  10       1686.52       1655.39        80.66 o                         
  -2   0  10       1763.08       1845.90        75.76 o                         
  -1   0  10       1407.62       1452.69        61.27 o                         
   0   0  10       1489.42       1411.61        42.37 o                         
   1   0  10        167.40        215.35        11.27 o                         
   2   0  10        546.44        530.40        22.97 o                         
   3   0  10       1379.97       1375.59        46.76 o                         
   4   0  10        318.58        331.73        13.12 o                         
   5   0  10        417.66        427.64        22.90 o                         
   6   0  10       1426.55       1599.45        54.40 o                         
   7   0  10        212.90        236.37        15.07 o                         
   8   0  10        149.07        146.02         9.42 o                         
  -9   1  10         21.10         21.39         2.71 o                         
  -8   1  10          2.55         -1.28         3.49 o                         
  -7   1  10          0.44          0.35         3.03 o                         
  -6   1  10         35.41         35.69         3.77 o                         
  -5   1  10        465.89        480.90        13.28 o                         
  -4   1  10          0.96          0.59         0.86 o                         
  -3   1  10          6.34          6.20         1.31 o                         
  -2   1  10          2.23          1.62         1.06 o                         
  -1   1  10        592.94        577.16        18.94 o                         
   0   1  10         42.68         52.99         3.67 o                         
   1   1  10         19.90         26.22         2.33 o                         
   2   1  10         59.61         65.78         5.70 o                         
   3   1  10         76.23         83.69         4.32 o                         
   4   1  10         45.21         45.71         3.67 o                         
   5   1  10          0.04          1.89         1.27 o                         
   6   1  10         39.39         30.95         8.59 o                         
   7   1  10          0.18          0.04         1.48 o                         
   8   1  10          8.56         10.08         1.65 o                         
  -9   2  10          5.68          5.75         1.49 o                         
  -8   2  10         67.86         71.90         5.46 o                         
  -7   2  10         21.68         18.61         3.24 o                         
  -6   2  10         67.36         78.99         6.38 o                         
  -5   2  10        366.38        344.62        10.19 o                         
  -4   2  10        808.91        813.56        15.43 o                         
  -3   2  10       1741.88       1818.36        27.72 o                         
  -2   2  10       1990.60       2104.55        30.83 o                         
  -1   2  10       2549.83       2616.21        36.32 o                         
   0   2  10        645.56        631.52        12.45 o                         
   1   2  10        540.85        472.01        13.47 o                         
   2   2  10       1116.46       1150.48        34.63 o                         
   3   2  10        316.09        311.84        10.08 o                         
   4   2  10        394.80        396.49        17.83 o                         
   5   2  10        149.85        158.22        18.78 o                         
   6   2  10         55.09         61.59         4.62 o                         
   7   2  10         11.33         11.04         2.20 o                         
   8   2  10          2.99          1.49         1.21 o                         
  -8   3  10         16.17         15.04         5.11 o                         
  -7   3  10         19.95         27.85         5.13 o                         
  -6   3  10         13.32         10.65         2.82 o                         
  -5   3  10         45.07         41.44         6.64 o                         
  -4   3  10         19.47         18.85         3.27 o                         
  -3   3  10         21.51         19.92         3.72 o                         
  -2   3  10          1.45         -0.57         1.30 o                         
  -1   3  10        539.42        524.58        25.54 o                         
   0   3  10         91.50         91.38         5.65 o                         
   1   3  10         39.31         38.82         3.81 o                         
   2   3  10          1.18          0.72         1.55 o                         
   3   3  10        320.81        310.51        11.37 o                         
   4   3  10         53.64         69.12         8.41 o                         
   5   3  10         59.16         57.35         7.72 o                         
   6   3  10          3.60          2.36         1.98 o                         
   7   3  10          0.36          2.23         1.95 o                         
  -7   4  10         61.16         74.93         9.30 o                         
  -6   4  10        133.42        174.94        12.27 o                         
  -5   4  10        269.56        294.86        12.41 o                         
  -4   4  10        386.52        430.10        18.54 o                         
  -3   4  10        131.10        128.11        11.64 o                         
  -2   4  10        106.60        112.52         8.66 o                         
  -1   4  10        438.26        468.89        16.61 o                         
   0   4  10       1765.85       1741.81        46.90 o                         
   1   4  10       1131.76       1183.81        33.72 o                         
   2   4  10        186.59        184.99        11.15 o                         
   3   4  10        221.46        236.33        12.36 o                         
   4   4  10         42.13         46.65         9.04 o                         
   5   4  10          0.68          1.84         1.97 o                         
   6   4  10         19.53         15.88         4.08 o                         
  -6   5  10          0.12          1.49         1.46 o                         
  -5   5  10          3.47          4.13         2.01 o                         
  -4   5  10          2.10          1.46         1.87 o                         
  -3   5  10          0.45         -0.16         1.78 o                         
  -2   5  10          1.70          3.37         1.88 o                         
  -1   5  10          0.36          0.79         1.32 o                         
   0   5  10          1.88          4.01         2.09 o                         
   1   5  10          7.90         11.69         4.48 o                         
   2   5  10          9.68         15.22         3.88 o                         
   3   5  10         30.24         29.67         6.52 o                         
   4   5  10         18.47         13.72         4.57 o                         
  -3   6  10         39.72         43.93         5.78 o                         
   0   6  10         18.45          9.50         3.62 o                         
  -9   1  11         11.66         11.73         1.72 o                         
  -8   1  11         10.38         14.61         2.95 o                         
  -7   1  11          1.45          2.18         2.27 o                         
  -6   1  11        262.37        254.40         9.87 o                         
  -5   1  11        898.51        925.67        21.47 o                         
  -4   1  11       1068.45       1085.35        20.74 o                         
  -3   1  11       1580.50       1607.61        20.26 o                         
  -2   1  11        602.74        561.27        14.08 o                         
  -1   1  11        236.75        245.79         7.47 o                         
   0   1  11       2085.34       2111.20        30.85 o                         
   1   1  11       1323.84       1375.29        26.57 o                         
   2   1  11        159.86        163.56         7.32 o                         
   3   1  11        861.45        868.24        22.92 o                         
   4   1  11        923.39        969.71        22.31 o                         
   5   1  11        215.26        214.69        11.16 o                         
   6   1  11         32.81         31.65         7.45 o                         
   7   1  11         19.29         12.42         3.08 o                         
   8   1  11        100.09         87.33         5.66 o                         
  -9   2  11          2.34          0.66         0.90 o                         
  -8   2  11          2.13          1.41         1.25 o                         
  -7   2  11          2.99          2.39         1.64 o                         
  -6   2  11          0.04         -0.21         1.41 o                         
  -5   2  11         35.71         43.82         3.23 o                         
  -4   2  11          7.50          9.73         1.78 o                         
  -3   2  11         27.66         27.24         2.08 o                         
  -2   2  11        504.61        480.07        10.49 o                         
  -1   2  11         91.55        100.07         5.51 o                         
   0   2  11        264.90         68.58        63.39 o                         
   1   2  11          1.90          1.03         1.33 o                         
   2   2  11         20.02         13.22         3.77 o                         
   3   2  11        330.11        305.47        10.21 o                         
   4   2  11         26.91         32.26         3.20 o                         
   5   2  11         19.53         15.81         5.26 o                         
   6   2  11          0.22         -0.83         1.16 o                         
   7   2  11         32.76         30.14         3.82 o                         
  -8   3  11        107.89        104.71        11.07 o                         
  -7   3  11        248.75        288.31        13.13 o                         
  -6   3  11        303.12        369.59        19.31 o                         
  -5   3  11        298.18        345.45        14.02 o                         
  -4   3  11        135.51        135.67         9.92 o                         
  -3   3  11        538.36        555.13        21.30 o                         
  -2   3  11       1150.65       1133.42        33.56 o                         
  -1   3  11        379.08        359.69        14.09 o                         
   0   3  11        517.69        519.36        24.52 o                         
   1   3  11        355.89        359.08        14.03 o                         
   2   3  11         33.95         42.37         5.06 o                         
   3   3  11          3.10          0.54         1.41 o                         
   4   3  11         38.27         26.82         4.56 o                         
   5   3  11         18.21         22.20         4.61 o                         
   6   3  11         39.50         34.97         4.63 o                         
   7   3  11         88.85         64.02         6.29 o                         
  -6   4  11          0.27         -1.26         2.03 o                         
  -5   4  11          7.24          7.31         3.07 o                         
  -4   4  11         70.92         67.85         8.24 o                         
  -3   4  11         55.06         48.32         7.08 o                         
  -2   4  11         29.83         33.16         6.86 o                         
  -1   4  11          4.88          2.76         2.08 o                         
   0   4  11         16.95         17.57         3.24 o                         
   1   4  11        197.59        186.49         9.37 o                         
   2   4  11          9.24          5.18         2.96 o                         
   3   4  11          0.06         -1.42         1.58 o                         
   4   4  11          1.21          1.31         2.90 o                         
   5   4  11          0.20         -1.03         2.65 o                         
  -6   5  11         30.10         25.84         4.32 o                         
  -5   5  11          1.80          3.55         1.79 o                         
  -4   5  11         70.07         81.62         7.97 o                         
  -3   5  11        171.30        187.08        28.03 o                         
  -2   5  11        226.70        246.80        12.58 o                         
  -1   5  11        410.11        452.25        17.93 o                         
   0   5  11          4.14          4.84         3.90 o                         
   1   5  11          3.33          5.48         2.55 o                         
   2   5  11        174.05        185.13        11.51 o                         
   3   5  11         26.00         19.83         4.34 o                         
  -8   0  12        194.27        201.78        17.26 o                         
  -7   0  12        951.90       1037.12        53.18 o                         
  -6   0  12        356.54        379.72        22.13 o                         
  -5   0  12       1063.89       1121.19        36.30 o                         
  -4   0  12        472.88        426.15        14.99 o                         
  -3   0  12         16.46         24.98         4.13 o                         
  -2   0  12       2487.13       2436.71        69.64 o                         
  -1   0  12       1207.72       1373.86        53.28 o                         
   0   0  12        280.96        252.10         9.87 o                         
   1   0  12       1530.60       1614.77        43.26 o                         
   2   0  12       1482.07       1583.80        52.64 o                         
   3   0  12         97.31        119.35        13.20 o                         
   4   0  12          6.58          8.80         2.94 o                         
   5   0  12         21.32         28.26         7.48 o                         
   6   0  12         93.63        110.38        14.75 o                         
   7   0  12        211.80        201.16        12.23 o                         
  -9   1  12         12.19         10.79         2.21 o                         
  -8   1  12          1.16         -0.30         1.74 o                         
  -7   1  12          3.57          5.10         2.09 o                         
  -6   1  12        119.70        110.47         5.76 o                         
  -5   1  12         42.39         45.66         3.25 o                         
  -4   1  12         13.14          8.25         1.47 o                         
  -3   1  12         97.95         86.49         4.57 o                         
  -2   1  12          4.82          6.08         1.45 o                         
  -1   1  12        173.21        190.15         6.28 o                         
   0   1  12        206.44        205.32         7.38 o                         
   1   1  12          5.26          8.87         1.58 o                         
   2   1  12        687.05        718.03        20.69 o                         
   3   1  12          3.61          1.11         1.31 o                         
   4   1  12        236.82        233.29         9.28 o                         
   5   1  12         79.47         78.25         7.41 o                         
   6   1  12         73.51         77.66         6.54 o                         
   7   1  12         23.44         22.82         2.62 o                         
  -9   2  12         49.13         41.53         8.88 o                         
  -8   2  12        107.82        108.32         7.47 o                         
  -7   2  12         23.14         30.72         4.59 o                         
  -6   2  12        171.21        179.66        12.77 o                         
  -5   2  12        288.48        267.39        11.57 o                         
  -4   2  12        422.21        414.26        16.19 o                         
  -3   2  12       1033.15       1025.01        17.04 o                         
  -2   2  12       1050.11       1083.59        17.55 o                         
  -1   2  12        553.09        577.02        11.88 o                         
   0   2  12         96.78         84.59         3.99 o                         
   1   2  12         48.93         42.21         3.10 o                         
   2   2  12          0.63          1.63         1.58 o                         
   3   2  12        201.91        193.60         8.42 o                         
   4   2  12        215.64        223.87        10.41 o                         
   5   2  12         75.73         86.77         7.15 o                         
   6   2  12        416.47        441.75        12.16 o                         
   7   2  12         68.52         60.80         7.32 o                         
  -8   3  12         14.89         17.27         2.92 o                         
  -7   3  12          6.43          9.65         3.51 o                         
  -6   3  12         36.01         39.01         5.41 o                         
  -5   3  12          1.47          0.78         1.95 o                         
  -4   3  12        233.50        256.44        14.04 o                         
  -3   3  12         41.81         45.52         9.38 o                         
  -2   3  12        336.37        292.13        16.44 o                         
  -1   3  12          0.08          0.70         1.44 o                         
   0   3  12         10.57         10.30         2.51 o                         
   1   3  12        170.31        169.54        13.83 o                         
   2   3  12         14.47         13.74         2.41 o                         
   3   3  12          7.26          5.38         2.21 o                         
   4   3  12         95.30        114.37        13.41 o                         
   5   3  12         19.13         15.44         5.90 o                         
   6   3  12         27.78         24.02         3.53 o                         
  -6   4  12         28.11         30.75         6.52 o                         
  -5   4  12        196.95        217.30        13.47 o                         
  -4   4  12        245.58        263.77        16.02 o                         
  -3   4  12         86.09         99.93         7.05 o                         
  -2   4  12         74.77         97.41         8.10 o                         
  -1   4  12        139.98        147.42         8.74 o                         
   0   4  12        328.73        371.04        19.38 o                         
   1   4  12        114.27        109.13         9.88 o                         
   2   4  12         23.25         21.97         3.60 o                         
   3   4  12         16.02         18.38         3.83 o                         
   4   4  12         96.20         77.58        10.12 o                         
   5   4  12        116.96        119.14        10.92 o                         
  -5   5  12         15.69         19.70         4.62 o                         
  -4   5  12          1.00          0.74         2.22 o                         
  -3   5  12          0.76          1.91         1.91 o                         
  -2   5  12        104.37        105.49         7.42 o                         
  -1   5  12        152.34        151.43        15.08 o                         
   0   5  12         39.98         28.95         7.32 o                         
   1   5  12         29.30         36.02         7.71 o                         
   2   5  12          0.84         -2.08         2.52 o                         
  -9   1  13         61.32         36.07         5.14 o                         
  -8   1  13         54.61         54.08         6.47 o                         
  -7   1  13        145.02        160.66         7.83 o                         
  -6   1  13        182.28        180.23         8.94 o                         
  -5   1  13        349.08        330.91         8.68 o                         
  -4   1  13        702.97        735.46        16.22 o                         
  -3   1  13        314.79        330.79        10.12 o                         
  -2   1  13        288.87        280.09         9.74 o                         
  -1   1  13        275.62        267.53         9.39 o                         
   0   1  13        244.08        266.37         8.06 o                         
   1   1  13        714.72        709.35        18.33 o                         
   2   1  13         88.91         98.03         6.44 o                         
   3   1  13        116.40        110.05         5.66 o                         
   4   1  13        698.54        742.88        21.96 o                         
   5   1  13        138.64        143.25         9.56 o                         
   6   1  13         25.42         31.75         3.45 o                         
   7   1  13        171.77        174.83         7.73 o                         
  -8   2  13         56.19         52.74         5.37 o                         
  -7   2  13          7.34          5.95         1.86 o                         
  -6   2  13         81.58         88.68         9.24 o                         
  -5   2  13          2.79          2.63         1.45 o                         
  -4   2  13        218.88        226.38         9.75 o                         
  -3   2  13         31.17         21.01         2.59 o                         
  -2   2  13          8.18          7.53         1.36 o                         
  -1   2  13          2.51          2.61         1.05 o                         
   0   2  13          2.02          1.79         1.00 o                         
   1   2  13        222.33        194.41         8.55 o                         
   2   2  13       1045.70       1039.32        22.33 o                         
   3   2  13        233.28        217.86         8.85 o                         
   4   2  13          0.04          0.72         1.46 o                         
   5   2  13          1.75          1.03         1.76 o                         
   6   2  13          0.70          2.25         1.14 o                         
  -8   3  13         29.34         34.04         5.09 o                         
  -7   3  13        152.42        187.83        15.72 o                         
  -6   3  13        228.64        243.40        11.46 o                         
  -5   3  13        236.38        260.51        13.13 o                         
  -4   3  13        301.64        301.36        20.64 o                         
  -3   3  13        388.60        435.55        30.77 o                         
  -2   3  13        166.87        152.65        10.42 o                         
  -1   3  13         64.12         59.34         8.02 o                         
   0   3  13         36.24         41.33         4.52 o                         
   1   3  13         13.81         19.14         3.15 o                         
   2   3  13        190.02        177.21        10.06 o                         
   3   3  13         76.93         81.10         6.62 o                         
   4   3  13         56.90         63.72        16.22 o                         
   5   3  13        170.80        196.07        11.64 o                         
   6   3  13        108.11         91.07         5.74 o                         
  -7   4  13          7.87          9.94         2.62 o                         
  -6   4  13         12.95          7.39         2.56 o                         
  -5   4  13          0.32         -1.12         1.12 o                         
  -4   4  13          0.79          1.71         1.71 o                         
  -3   4  13          1.24          6.61         2.31 o                         
  -2   4  13         21.34         16.72         5.86 o                         
  -1   4  13         14.79         13.19         2.68 o                         
   0   4  13         33.47         34.94         4.70 o                         
   1   4  13          8.39          6.71         1.74 o                         
   2   4  13          0.09         -0.08         1.52 o                         
   3   4  13        148.14        139.45         9.45 o                         
   4   4  13        100.61         98.36        10.22 o                         
   5   4  13          0.79          2.11         1.54 o                         
  -3   5  13         71.39         64.07         8.71 o                         
  -2   5  13        226.81        201.55        16.49 o                         
  -1   5  13        130.84        144.70        13.46 o                         
   0   5  13          9.34         18.55         5.57 o                         
   1   5  13         28.49         27.59         5.81 o                         
  -8   0  14        215.05        202.48        15.59 o                         
  -7   0  14        284.15        265.90        20.94 o                         
  -6   0  14        307.75        316.95        24.69 o                         
  -5   0  14        404.07        413.77        15.27 o                         
  -4   0  14        138.83        139.44         9.66 o                         
  -3   0  14        488.07        517.34        33.29 o                         
  -2   0  14        671.83        658.24        21.69 o                         
  -1   0  14       1121.25       1195.11        33.04 o                         
   0   0  14       1196.44       1297.49        35.29 o                         
   1   0  14        295.93        321.60        14.35 o                         
   2   0  14        565.51        552.36        24.95 o                         
   3   0  14         12.51         13.27         3.35 o                         
   4   0  14          4.89         -1.85         3.65 o                         
   5   0  14        144.04        190.10        19.27 o                         
   6   0  14        256.03        265.92        14.59 o                         
   7   0  14        245.79        213.60        13.64 o                         
  -8   1  14         14.22         20.59         3.14 o                         
  -7   1  14         10.62          9.73         4.64 o                         
  -6   1  14         20.75         19.98         3.24 o                         
  -5   1  14         56.28         51.68         3.18 o                         
  -4   1  14          8.17          7.95         1.47 o                         
  -3   1  14         44.53         50.25         3.19 o                         
  -2   1  14          6.00          5.10         1.50 o                         
  -1   1  14        270.07        287.32        11.09 o                         
   0   1  14       1224.05       1180.49        24.27 o                         
   1   1  14         12.46         12.85         2.29 o                         
   2   1  14        135.06        133.70         7.04 o                         
   3   1  14          8.99          5.36         1.91 o                         
   4   1  14        182.59        193.90         9.60 o                         
   5   1  14          5.23          5.17         2.18 o                         
   6   1  14          0.21          0.87         1.38 o                         
  -8   2  14         57.61         47.76         6.91 o                         
  -7   2  14        117.60        118.27         6.75 o                         
  -6   2  14         94.21        100.09         6.83 o                         
  -5   2  14         61.91         63.18         4.95 o                         
  -4   2  14        451.79        430.52        14.87 o                         
  -3   2  14         32.40          7.59         7.86 o                         
  -2   2  14         90.32         89.18         4.32 o                         
  -1   2  14        519.41        520.10        12.26 o                         
   0   2  14          5.90          6.07         1.71 o                         
   1   2  14         38.33         40.77         3.59 o                         
   2   2  14        367.74        377.46         9.73 o                         
   3   2  14        196.53        187.03         9.24 o                         
   4   2  14        263.61        255.89         9.47 o                         
   5   2  14        504.82        546.62        15.70 o                         
  -7   3  14         10.60          9.30         3.44 o                         
  -6   3  14         21.06         28.13         6.60 o                         
  -5   3  14          1.28          0.18         1.91 o                         
  -4   3  14         68.65         48.02         6.77 o                         
  -3   3  14         22.56         16.47         3.39 o                         
  -2   3  14         96.30         93.13         8.00 o                         
  -1   3  14          5.13          8.14         6.13 o                         
   0   3  14         53.08         61.02         6.04 o                         
   1   3  14         13.00         15.79         4.23 o                         
   2   3  14         64.86         58.38         7.12 o                         
   3   3  14          2.61          1.08         1.62 o                         
   4   3  14         24.94         23.02         5.91 o                         
   5   3  14          4.93          4.87         2.30 o                         
  -6   4  14        105.45        126.77        11.05 o                         
  -5   4  14        157.26        211.28        12.18 o                         
  -4   4  14         13.55         17.60         3.16 o                         
  -3   4  14         12.55         12.77         2.83 o                         
  -2   4  14          3.17          4.83         3.55 o                         
  -1   4  14         19.89         18.45         3.36 o                         
   0   4  14         75.47         78.46        12.32 o                         
   1   4  14         70.33         69.12         7.26 o                         
   2   4  14         87.32         86.47        10.69 o                         
   3   4  14        197.88        195.38        14.45 o                         
   4   4  14        175.95        152.36        11.17 o                         
  -4   5  14          6.18          7.86         2.67 o                         
  -3   5  14          0.06          1.72         1.70 o                         
  -2   5  14          0.74          0.98         2.16 o                         
  -1   5  14          6.75          9.09         3.57 o                         
  -8   1  15         31.96         27.20         5.55 o                         
  -7   1  15         91.15         93.95         7.84 o                         
  -6   1  15        280.74        280.71        15.35 o                         
  -5   1  15        125.08        110.74         6.60 o                         
  -4   1  15        295.50        315.50         8.60 o                         
  -3   1  15        737.99        788.94        15.67 o                         
  -2   1  15         81.18         82.16         4.86 o                         
  -1   1  15          9.62          8.98         1.72 o                         
   0   1  15         77.28         75.01         4.41 o                         
   1   1  15          6.30          3.18         2.12 o                         
   2   1  15         67.75         84.00         5.46 o                         
   3   1  15        512.80        588.97        16.71 o                         
   4   1  15        359.94        377.74        15.10 o                         
   5   1  15        349.40        353.18        16.15 o                         
   6   1  15        172.50        157.45         7.19 o                         
  -8   2  15         19.78         11.59         3.06 o                         
  -7   2  15          2.63          1.58         1.29 o                         
  -6   2  15         43.61         38.91         3.27 o                         
  -5   2  15          1.52          0.36         1.74 o                         
  -4   2  15         52.79         53.95         3.72 o                         
  -3   2  15         13.87         11.03         1.93 o                         
  -2   2  15        158.83        151.84         5.86 o                         
  -1   2  15         17.38          0.14         5.16 o                         
   0   2  15        213.52        197.92        12.09 o                         
   1   2  15          0.92          1.03         1.56 o                         
   2   2  15         17.87         17.86         2.92 o                         
   3   2  15          1.34          0.00         2.09 o                         
   4   2  15         56.32         60.69         5.48 o                         
   5   2  15         12.01         19.57         5.01 o                         
  -7   3  15         39.23         35.66         5.42 o                         
  -6   3  15         15.21         16.88         3.32 o                         
  -5   3  15          6.33         14.88         2.81 o                         
  -4   3  15          2.56          5.23         2.04 o                         
  -3   3  15         13.21         20.53         6.45 o                         
  -2   3  15         49.69         62.02         6.27 o                         
  -1   3  15        238.46        270.52        13.56 o                         
   0   3  15        518.27        464.68        31.78 o                         
   1   3  15        803.08        764.42        25.53 o                         
   2   3  15        633.71        617.91        24.39 o                         
   3   3  15        261.04        286.60        11.83 o                         
   4   3  15        247.94        298.05        14.29 o                         
   5   3  15        125.55        100.96         8.32 o                         
  -5   4  15         13.97         14.85         4.11 o                         
  -4   4  15         67.03         83.40         7.25 o                         
  -3   4  15          2.01          0.07         1.84 o                         
  -2   4  15         12.49          8.07         3.98 o                         
  -1   4  15         94.32        116.71        11.15 o                         
   0   4  15          0.14         -0.57         1.18 o                         
   1   4  15         11.14         14.85         4.57 o                         
   2   4  15          0.00          0.87         1.93 o                         
   3   4  15         10.33         11.17         2.93 o                         
  -7   0  16         80.98         77.35         9.30 o                         
  -6   0  16        143.68        138.28        14.51 o                         
  -5   0  16        157.02        174.68        17.31 o                         
  -4   0  16          0.35          1.39         1.77 o                         
  -3   0  16         90.39         87.24         6.56 o                         
  -2   0  16        371.36        348.71        18.58 o                         
  -1   0  16         13.23          8.17         2.54 o                         
   0   0  16        406.37        384.13        15.39 o                         
   1   0  16        663.01        736.71        28.79 o                         
   2   0  16       1535.47       1519.08        50.40 o                         
   3   0  16        585.35        561.45        33.46 o                         
   4   0  16        273.68        283.92        15.74 o                         
   5   0  16        322.10        346.34        42.28 o                         
  -8   1  16         21.50         12.56         3.29 o                         
  -7   1  16          9.73          7.95         2.15 o                         
  -6   1  16         83.52         81.43         7.36 o                         
  -5   1  16         16.23         18.09         2.66 o                         
  -4   1  16         43.00         40.70         3.29 o                         
  -3   1  16          1.98          0.91         1.05 o                         
  -2   1  16         61.08         58.37         4.08 o                         
  -1   1  16         76.29         85.31         4.39 o                         
   0   1  16         46.71         35.24         5.11 o                         
   1   1  16         10.40          7.32         2.73 o                         
   2   1  16        142.54        138.75        10.49 o                         
   3   1  16        118.40        121.50         7.17 o                         
   4   1  16         16.71         19.52         3.32 o                         
   5   1  16         28.06         27.13         5.52 o                         
  -7   2  16         10.56         12.15         3.75 o                         
  -6   2  16         21.32         21.11         3.66 o                         
  -5   2  16        153.29        156.11         7.06 o                         
  -4   2  16         95.13        101.06         5.97 o                         
  -3   2  16        153.66        160.44         7.95 o                         
  -2   2  16        608.98        621.49        16.65 o                         
  -1   2  16        162.11        154.61        20.46 o                         
   0   2  16        356.17        361.50        15.87 o                         
   1   2  16        358.59        351.20        18.79 o                         
   2   2  16         85.48         92.91         7.01 o                         
   3   2  16        459.69        482.83        20.80 o                         
   4   2  16        221.87        218.56        17.98 o                         
   5   2  16        146.84        176.30        13.08 o                         
  -6   3  16         13.55          6.60         2.72 o                         
  -5   3  16          0.02         -0.92         2.21 o                         
  -4   3  16         85.71         85.93        11.33 o                         
  -3   3  16          1.33         -1.39         1.66 o                         
  -2   3  16         43.52         44.49         5.03 o                         
  -1   3  16          0.88          0.37         1.53 o                         
   0   3  16         18.95         16.28         4.08 o                         
   1   3  16          0.35          1.09         1.60 o                         
   2   3  16         83.98         86.01         9.56 o                         
   3   3  16         13.18         15.77         2.86 o                         
   4   3  16         39.84         35.86         5.39 o                         
  -4   4  16         31.08         27.31         3.63 o                         
  -3   4  16        149.78        162.28        11.95 o                         
  -2   4  16        134.03        113.85        11.82 o                         
  -1   4  16        275.43        267.32        19.78 o                         
   0   4  16        147.08        136.96         8.24 o                         
   1   4  16         80.09         83.18         9.25 o                         
   2   4  16        164.84        163.82        12.02 o                         
  -7   1  17         51.82         46.16         2.96 o                         
  -6   1  17         22.15         23.07         2.58 o                         
  -5   1  17          3.35          2.79         1.19 o                         
  -4   1  17          5.67          3.75         1.35 o                         
  -3   1  17        175.43        180.09         8.98 o                         
  -2   1  17        627.86        656.49        27.02 o                         
  -1   1  17        358.12        385.99        12.68 o                         
   0   1  17        477.67        471.40        17.23 o                         
   1   1  17        676.72        704.57        63.64 o                         
   2   1  17        387.06        401.46        48.36 o                         
   3   1  17        473.79        502.59        62.09 o                         
   4   1  17        275.27        335.36        22.04 o                         
   5   1  17         44.10         34.96         4.88 o                         
  -7   2  17         11.65          7.99         2.41 o                         
  -6   2  17         96.67         85.85         9.66 o                         
  -5   2  17         53.45         49.42         3.63 o                         
  -4   2  17          1.42          0.03         1.61 o                         
  -3   2  17          0.55          0.65         1.27 o                         
  -2   2  17          0.25          3.15         2.08 o                         
  -1   2  17        290.83        274.57        16.97 o                         
   0   2  17        590.72        579.50        31.28 o                         
   1   2  17          5.20          5.00         1.92 o                         
   2   2  17          9.36          9.67         3.21 o                         
   3   2  17          0.91          1.48         1.73 o                         
   4   2  17          1.24          3.29         2.31 o                         
  -5   3  17         79.93         76.45         7.94 o                         
  -4   3  17        118.93        124.97        12.84 o                         
  -3   3  17        146.49        186.52        17.26 o                         
  -2   3  17         33.40         44.54         8.22 o                         
  -1   3  17         56.27         66.23        10.22 o                         
   0   3  17        159.89        162.45        10.56 o                         
   1   3  17        122.48        119.72         8.57 o                         
   2   3  17         56.29         47.63         6.40 o                         
  -3   4  17          0.65          0.77         1.82 o                         
  -2   4  17         10.78          9.27         3.34 o                         
  -1   4  17         14.04         16.67         4.24 o                         
   1   4  17          1.88          4.08         1.93 o                         
  -6   0  18          5.35          7.63         3.13 o                         
  -5   0  18        218.06        233.71        18.21 o                         
  -4   0  18        205.00        222.34        18.69 o                         
  -3   0  18          2.18          2.42         2.20 o                         
  -2   0  18        130.87        127.94        10.45 o                         
  -1   0  18        540.28        524.05        29.98 o                         
   0   0  18        495.93        493.14        28.82 o                         
   1   0  18       1374.66       1433.32        44.23 o                         
   2   0  18        238.42        226.20        16.57 o                         
   3   0  18          7.74          7.63         3.03 o                         
  -7   1  18          0.65         -0.54         1.34 o                         
  -6   1  18         13.59         11.70         2.30 o                         
  -5   1  18         72.39         71.45         6.41 o                         
  -4   1  18        244.52        229.16         8.33 o                         
  -3   1  18        126.94        121.13         6.83 o                         
  -2   1  18        211.36        210.95         8.45 o                         
  -1   1  18          0.90          0.50         1.58 o                         
   0   1  18        179.97        177.13         9.65 o                         
   1   1  18          0.51          0.15         1.34 o                         
   2   1  18          0.02         -1.17         1.41 o                         
   3   1  18          0.24          0.88         1.28 o                         
   4   1  18          1.19          4.34         2.03 o                         
  -5   2  18         75.99         63.14         7.27 o                         
  -4   2  18        171.62        172.31         9.38 o                         
  -3   2  18        134.60        136.00         9.24 o                         
  -2   2  18        241.80        231.90        11.24 o                         
  -1   2  18        256.54        251.14        14.06 o                         
   0   2  18        214.73        226.94        12.78 o                         
   1   2  18        124.26        116.68         7.41 o                         
   2   2  18        274.15        291.75        20.49 o                         
   3   2  18        172.46        188.81        14.51 o                         
  -4   3  18         24.38         19.65         4.57 o                         
  -3   3  18         90.22         92.12        10.66 o                         
  -2   3  18        118.87        119.48        10.53 o                         
  -1   3  18          6.47         11.48         3.79 o                         
   0   3  18          0.13          2.01         1.18 o                         
   1   3  18          3.56          1.85         1.20 o                         
   2   3  18         23.18         31.13         5.09 o                         
  -2   4  18        131.38        116.93         9.07 o                         
  -5   1  19          1.38          1.08         1.20 o                         
  -4   1  19         76.29         74.75         4.49 o                         
  -3   1  19        449.27        444.27        20.71 o                         
  -2   1  19        606.99        589.03        20.15 o                         
  -1   1  19        603.56        616.84        17.19 o                         
   0   1  19        268.91        285.42        10.31 o                         
   1   1  19        121.70        117.75         6.87 o                         
   2   1  19        239.38        241.27        11.61 o                         
   3   1  19        134.49        118.96         9.38 o                         
  -4   2  19         12.95         11.53         3.57 o                         
  -3   2  19         60.83         52.37         5.40 o                         
  -2   2  19         59.56         40.23         5.10 o                         
  -1   2  19         13.09         17.13         5.01 o                         
   0   2  19         35.64         38.56         3.80 o                         
   1   2  19          7.82          5.24         1.53 o                         
   2   2  19         13.18         11.63         4.15 o                         
  -4   3  19        129.81        102.75         8.04 o                         
  -3   3  19         17.41         14.54         3.83 o                         
  -1   3  19        139.73        138.08         6.33 o                         
   0   3  19        161.16        164.35        22.32 o                         
   1   3  19        173.86        165.28        11.69 o                         
  -4   0  20        884.89        787.66       171.77 o                         
  -3   0  20        405.15        379.06        22.37 o                         
  -2   0  20         30.81         29.18         6.58 o                         
  -1   0  20        183.38        183.62        17.58 o                         
   0   0  20        347.63        359.82        23.07 o                         
   1   0  20        170.05        184.22        19.06 o                         
   2   0  20        122.48        129.42        10.56 o                         
  -4   1  20          0.72          0.69         1.90 o                         
  -3   1  20          0.42         -0.57         0.59 o                         
  -2   1  20          0.55         -0.49         1.11 o                         
  -1   1  20        105.11        107.02         8.92 o                         
   0   1  20          0.61          0.38         0.91 o                         
   1   1  20         15.51         15.68         2.18 o                         
   2   1  20          0.09         -0.59         1.62 o                         
  -4   2  20         89.76         90.83         7.60 o                         
  -3   2  20        185.22        176.29         8.85 o                         
  -2   2  20        256.63        227.43         8.92 o                         
  -1   2  20        147.94        137.33         8.07 o                         
   0   2  20         80.41         72.22        15.67 o                         
   1   2  20         41.13         39.43         5.03 o                         
  -3   1  21        110.62        116.75         9.53 o                         
  -2   1  21         89.19         75.22         4.66 o                         
  -1   1  21         65.16         78.03         4.44 o                         
   0   1  21         73.91         74.98         7.99 o                         
   1   1  21         21.21         15.62         2.32 o                         
  -2   2  21          4.57          4.44         1.98 o                         
  -1   2  21         17.69         15.86         3.75 o                         
  -1   0  22         38.35         26.20         3.88 o                         
                                                                                
